# Supplementary material for: N-(2,4-Dinitro­phen­yl)-N′-[nitro­(phenyl)­methyl­ene]hydrazine
Source: Acta Crystallogr Sect E Struct Rep Online. 2008 Nov 8;64(Pt 12):o2297. doi: 10.1107/S1600536808036179 (PMC2960026; doi:10.1107/S1600536808036179)
Supplement: Supplementary file 2 [file e-64-o2297-Isup2.hkl]

# 
# h,k,l, Fc-squared, Fo-squared, sigma(Fo-squared) and status flag 
# 
data_I
_shelx_title ' C:\XSCANS\Y2378 in     Pbca' 
_shelx_refln_list_code          4 
_shelx_F_calc_maximum      316.43 
_exptl_crystal_F_000      1360.00 
_reflns_d_resolution_high  0.7828 
 
loop_ 
 _symmetry_equiv_pos_as_xyz 
 'x, y, z' 
 '-x+1/2, -y, z+1/2' 
 '-x, y+1/2, -z+1/2' 
 'x+1/2, -y+1/2, -z' 
 '-x, -y, -z' 
 'x-1/2, y, -z-1/2' 
 'x, -y-1/2, z-1/2' 
 '-x-1/2, y-1/2, z' 
 
_cell_length_a     6.9790 
_cell_length_b    13.4690 
_cell_length_c    29.4480 
_cell_angle_alpha  90.000 
_cell_angle_beta   90.000 
_cell_angle_gamma  90.000 
 
_shelx_F_squared_multiplier     1.000 
 
loop_ 
 _refln_index_h 
 _refln_index_k 
 _refln_index_l 
 _refln_F_squared_calc 
 _refln_F_squared_meas 
 _refln_F_squared_sigma 
 _refln_observed_status 
   2   0   0    21114.97    21321.60     88.19 o 
   4   0   0      661.33      616.19     25.01 o 
   6   0   0      101.11      108.19     22.18 o 
   8   0   0        0.94       -5.00     24.37 o 
   2   1   0    53353.19    56139.48    730.11 o 
   4   1   0     4622.03     4701.29     62.46 o 
   6   1   0       46.56       46.73     19.46 o 
   8   1   0        0.04       12.80     23.14 o 
   0   2   0     6131.72     6063.42     33.32 o 
   2   2   0    10363.07    10037.30     63.76 o 
   4   2   0     1351.29     1397.14     35.76 o 
   6   2   0       80.13       78.03     20.43 o 
   8   2   0       23.13        0.00     23.41 o 
   2   3   0      310.20      299.80     14.04 o 
   4   3   0      276.05      278.72     19.56 o 
   6   3   0      310.58      325.00     29.64 o 
   8   3   0      128.73      117.13     29.81 o 
   0   4   0       17.08       11.40      6.58 o 
   2   4   0     1927.00     1877.73     31.79 o 
   4   4   0       39.12       30.60     13.59 o 
   6   4   0      389.88      387.30     30.78 o 
   8   4   0      152.82      157.91     30.60 o 
   2   5   0      512.83      488.02     19.92 o 
   4   5   0      256.69      236.96     20.00 o 
   6   5   0      116.06       80.75     21.92 o 
   8   5   0       27.83        1.84     28.75 o 
   0   6   0    14751.50    15365.08     93.66 o 
   2   6   0      423.90      459.90     19.65 o 
   4   6   0       84.74       75.58     16.40 o 
   6   6   0        0.88        3.86     18.94 o 
   8   6   0       15.39       31.38     27.00 o 
   2   7   0      337.69      366.29     21.05 o 
   4   7   0        0.09       -7.54     16.13 o 
   6   7   0       41.03       19.99     21.65 o 
   8   7   0        3.24      -13.41     25.42 o 
   0   8   0     1285.29     1426.76     35.84 o 
   2   8   0      883.51      863.76     30.28 o 
   4   8   0      841.40      908.61     38.88 o 
   6   8   0       45.00       42.96     24.81 o 
   2   9   0     1020.02     1023.85     35.20 o 
   4   9   0      388.80      363.88     28.77 o 
   6   9   0       20.01       29.63     26.83 o 
   0  10   0       45.76       31.82     14.82 o 
   2  10   0       15.22       -0.53     13.85 o 
   4  10   0       13.34       19.02     22.62 o 
   6  10   0      304.46      308.23     35.95 o 
   2  11   0       14.24        4.03     15.60 o 
   4  11   0       91.79       44.98     25.51 o 
   6  11   0      301.50      254.03     35.51 o 
   0  12   0      133.56       82.86     22.62 o 
   2  12   0       13.73       35.86     20.43 o 
   4  12   0      992.09     1045.45     48.70 o 
   6  12   0       36.45       14.82     28.58 o 
   2  13   0      426.47      456.58     34.99 o 
   4  13   0       42.15       21.74     26.04 o 
   0  14   0       54.75       69.61     25.60 o 
   2  14   0       10.02      -10.26     23.76 o 
   4  14   0       65.67       58.21     25.78 o 
   2  15   0       49.58       53.74     26.48 o 
   4  15   0        1.80       10.61     24.11 o 
   0  16   0       56.36      106.26     29.81 o 
   2  16   0       87.42      127.74     29.37 o 
   1   1   1     5323.92     5200.93     32.60 o 
   2   1   1    12091.59    12021.14     67.43 o 
   3   1   1      298.64      301.94     16.14 o 
   4   1   1     1682.73     1720.44     39.65 o 
   5   1   1      115.81      105.04     17.10 o 
   6   1   1      246.74      264.12     26.13 o 
   7   1   1       12.54       11.31     21.30 o 
   8   1   1       23.39       27.26     26.30 o 
   0   2   1     2313.96     2158.73     20.19 o 
   1   2   1    11828.81    11278.59     54.16 o 
   2   2   1     1480.46     1486.05     25.89 o 
   3   2   1     1283.96     1316.69     28.74 o 
   4   2   1        6.34        1.23     13.94 o 
   5   2   1       14.40       13.15     14.38 o 
   6   2   1        1.69       10.08     17.45 o 
   7   2   1        2.96        4.30     20.78 o 
   8   2   1        0.33      -14.99     23.14 o 
   1   3   1      417.57      402.98     13.26 o 
   2   3   1      318.65      292.87     13.60 o 
   3   3   1     1914.08     1916.32     35.82 o 
   4   3   1        0.14       -2.89     11.92 o 
   5   3   1       26.68       25.25     15.17 o 
   6   3   1       25.10       30.42     20.16 o 
   7   3   1        2.62       -1.05     23.41 o 
   8   3   1       14.43       20.08     25.16 o 
   0   4   1      217.31      215.63     10.70 o 
   1   4   1     2936.70     2825.56     34.39 o 
   2   4   1     1556.07     1539.57     29.39 o 
   3   4   1        7.63        8.15      9.12 o 
   4   4   1      155.16      145.91     16.92 o 
   5   4   1       13.74        0.26     14.82 o 
   6   4   1       28.30       26.30     21.48 o 
   7   4   1       45.25       44.89     22.44 o 
   8   4   1       72.56       69.70     28.05 o 
   1   5   1        0.83       -6.31      8.15 o 
   2   5   1      774.33      770.39     22.30 o 
   3   5   1      871.00      865.93     27.39 o 
   4   5   1      444.74      437.82     23.86 o 
   5   5   1       14.73       -1.58     17.01 o 
   6   5   1        2.85       -3.59     17.27 o 
   7   5   1       59.72       50.41     22.97 o 
   8   5   1        9.58       15.08     25.77 o 
   0   6   1     6813.06     6837.33     62.79 o 
   1   6   1     2803.46     2907.33     42.06 o 
   2   6   1      694.97      669.12     24.23 o 
   3   6   1      169.16      186.43     17.10 o 
   4   6   1      531.35      537.78     27.99 o 
   5   6   1        9.01        5.08     16.92 o 
   6   6   1        4.31       -0.61     18.94 o 
   7   6   1       13.42       -8.33     21.92 o 
   8   6   1        4.63       20.34     28.14 o 
   1   7   1     1038.94     1169.52     30.56 o 
   2   7   1     2751.98     2828.61     48.26 o 
   3   7   1        0.01       -5.79     13.94 o 
   4   7   1      725.64      712.76     33.34 o 
   5   7   1       12.98       17.71     18.76 o 
   6   7   1      354.73      393.85     33.32 o 
   7   7   1        0.86       -5.79     23.76 o 
   8   7   1        0.27       -4.73     26.30 o 
   0   8   1     1416.42     1499.55     35.67 o 
   1   8   1     2539.43     2690.98     48.41 o 
   2   8   1        0.82        4.03     12.71 o 
   3   8   1      314.45      308.19     25.43 o 
   4   8   1       37.14       41.56     21.04 o 
   5   8   1        0.03       -4.21     18.50 o 
   6   8   1       84.79       87.76     23.76 o 
   7   8   1        1.99       -1.40     26.12 o 
   1   9   1       63.32       40.77     14.82 o 
   2   9   1        2.38       -1.23     14.20 o 
   3   9   1      613.29      678.17     31.50 o 
   4   9   1       11.32       20.08     19.20 o 
   5   9   1       16.44       18.59     22.62 o 
   6   9   1       72.62       86.01     28.84 o 
   7   9   1        6.14       18.59     26.91 o 
   0  10   1       12.87       20.60     13.76 o 
   1  10   1       17.48       16.39     15.17 o 
   2  10   1      156.44      141.17     19.55 o 
   3  10   1        9.38        5.61     16.74 o 
   4  10   1        1.05       -6.22     18.41 o 
   5  10   1       48.98       66.28     26.21 o 
   6  10   1        0.46      -13.50     24.72 o 
   7  10   1      107.39       70.84     35.95 o 
   1  11   1      212.08      173.36     21.05 o 
   2  11   1       29.95       40.68     17.88 o 
   3  11   1        2.17       -0.70     21.74 o 
   4  11   1        1.03       -7.54     19.64 o 
   5  11   1       34.18       27.88     24.72 o 
   6  11   1        1.18       11.92     26.30 o 
   0  12   1     1585.10     1423.76     47.95 o 
   1  12   1      253.61      237.47     27.01 o 
   2  12   1      220.21      141.70     24.64 o 
   3  12   1        1.99        2.81     21.30 o 
   4  12   1       57.83       55.23     27.35 o 
   5  12   1       39.01       32.26     25.77 o 
   6  12   1        3.99        9.82     29.54 o 
   1  13   1      383.97      338.35     30.70 o 
   2  13   1      247.98      208.43     28.50 o 
   3  13   1       38.10       42.34     24.46 o 
   4  13   1       43.37       47.69     24.28 o 
   5  13   1       15.17       30.60     27.09 o 
   0  14   1      282.34      328.92     33.50 o 
   1  14   1      111.58       67.60     25.78 o 
   2  14   1        4.70        3.77     20.25 o 
   3  14   1        1.90       10.43     22.35 o 
   4  14   1        2.05       16.22     23.41 o 
   5  14   1        1.53      -10.34     26.30 o 
   1  15   1        5.65       13.85     21.39 o 
   2  15   1       28.33       35.42     21.13 o 
   3  15   1       90.91       89.69     30.60 o 
   4  15   1       16.51       20.51     24.37 o 
   0  16   1        1.32        5.26     23.76 o 
   1  16   1        5.85       11.40     24.55 o 
   2  16   1        0.23       -6.57     23.49 o 
   3  16   1        0.02       -5.44     23.06 o 
   1  17   1       29.26       34.45     30.95 o 
   0   0   2     2073.58     2001.63     13.07 o 
   1   0   2     1004.15     1050.00     15.08 o 
   2   0   2    89069.27    98950.91    998.68 o 
   3   0   2      360.84      360.50     17.81 o 
   4   0   2      615.25      637.72     25.62 o 
   5   0   2      161.55      144.77     19.20 o 
   6   0   2       36.82       44.80     20.34 o 
   7   0   2      144.93      159.75     26.83 o 
   8   0   2        1.45        2.28     23.67 o 
   1   1   2     1077.18     1074.69     15.87 o 
   2   1   2    12625.89    12369.02     69.22 o 
   3   1   2      358.95      382.87     17.28 o 
   5   1   2       18.88       34.89     15.96 o 
   6   1   2      377.17      341.87     29.21 o 
   7   1   2       66.92       67.24     23.58 o 
   8   1   2        1.12       -0.35     22.97 o 
   0   2   2      704.15      660.88     12.41 o 
   1   2   2      966.84      935.20     16.55 o 
   2   2   2       51.71       43.49     10.00 o 
   3   2   2       12.55        4.21     10.78 o 
   4   2   2      487.62      476.75     24.74 o 
   5   2   2       26.54       23.93     16.31 o 
   6   2   2       19.73       20.34     18.59 o 
   7   2   2       35.53       39.28     21.65 o 
   8   2   2       18.67       20.95     25.07 o 
   1   3   2     5675.04     5448.44     42.72 o 
   2   3   2      122.98      137.06     11.40 o 
   3   3   2      952.56      979.83     26.52 o 
   4   3   2      830.42      810.47     29.49 o 
   5   3   2      101.34       98.81     19.03 o 
   6   3   2      302.82      306.58     28.59 o 
   7   3   2      260.41      249.21     29.90 o 
   8   3   2       43.03       29.72     26.83 o 
   0   4   2     1017.60     1010.22     20.23 o 
   1   4   2      276.35      256.89     12.37 o 
   2   4   2     2398.60     2417.23     36.32 o 
   3   4   2        2.86        0.35     10.17 o 
   4   4   2       26.01       39.10     14.99 o 
   5   4   2      339.76      336.96     24.03 o 
   6   4   2       25.66       40.68     19.64 o 
   7   4   2       35.39       47.17     22.62 o 
   8   4   2       25.82        2.45     25.51 o 
   1   5   2      442.75      446.51     16.32 o 
   2   5   2       29.18       21.65     10.17 o 
   3   5   2      532.23      554.98     22.99 o 
   4   5   2       75.77       74.96     16.40 o 
   5   5   2       15.02        9.82     14.99 o 
   6   5   2        1.58       -1.49     18.32 o 
   7   5   2        0.02      -11.22     22.18 o 
   8   5   2        2.14        2.02     24.28 o 
   0   6   2     3131.11     3101.32     42.89 o 
   1   6   2       92.85      120.83     12.71 o 
   2   6   2     2161.96     2229.14     39.87 o 
   3   6   2       63.10       43.66     13.33 o 
   4   6   2       53.21       58.13     16.57 o 
   5   6   2      106.33      107.75     19.20 o 
   6   6   2        0.21        9.47     19.99 o 
   7   6   2       13.45        3.07     22.27 o 
   8   6   2        4.70       17.09     24.20 o 
   1   7   2     3385.44     3546.63     50.71 o 
   2   7   2        2.32       -3.24     14.03 o 
   3   7   2      198.36      214.40     19.56 o 
   4   7   2       28.84       25.25     15.08 o 
   5   7   2       97.82      118.45     22.53 o 
   6   7   2       44.32       82.15     24.90 o 
   7   7   2        3.42      -14.46     24.55 o 
   8   7   2        2.31        6.05     24.81 o 
   0   8   2       53.39       29.37     11.75 o 
   1   8   2     1014.46     1165.62     33.37 o 
   2   8   2      104.31      106.18     15.87 o 
   3   8   2     1162.53     1262.76     38.81 o 
   4   8   2      519.88      558.16     31.32 o 
   5   8   2        3.02       -0.09     18.67 o 
   6   8   2       59.90       68.56     24.02 o 
   7   8   2       99.31       78.20     32.00 o 
   1   9   2      321.08      313.64     22.01 o 
   2   9   2       56.32       72.59     16.75 o 
   3   9   2      383.41      405.21     26.75 o 
   4   9   2       35.34       29.54     19.37 o 
   5   9   2      365.12      331.50     34.11 o 
   6   9   2      125.55      113.19     31.04 o 
   7   9   2      191.30      161.59     34.63 o 
   0  10   2       23.93       24.81     14.99 o 
   1  10   2       69.40       68.21     16.31 o 
   2  10   2       51.75       39.63     17.10 o 
   3  10   2      655.86      789.85     35.53 o 
   4  10   2       15.24       23.76     18.76 o 
   5  10   2      555.66      524.97     37.89 o 
   6  10   2        3.85       15.25     26.21 o 
   7  10   2      172.81      160.63     38.14 o 
   1  11   2      100.00      118.36     20.60 o 
   2  11   2       30.58       25.60     18.15 o 
   3  11   2      417.23      422.56     32.89 o 
   4  11   2       72.54      109.59     24.64 o 
   5  11   2      199.46      227.18     29.81 o 
   6  11   2        0.89      -21.30     24.37 o 
   0  12   2      142.01       83.91     24.11 o 
   1  12   2      251.19      217.38     27.01 o 
   2  12   2      335.98      360.61     29.29 o 
   3  12   2      123.86      159.57     26.30 o 
   4  12   2       58.53       75.83     25.16 o 
   5  12   2       22.48       52.25     24.72 o 
   6  12   2       24.99       26.12     29.28 o 
   1  13   2       98.38       76.19     24.02 o 
   2  13   2       24.25       17.62     24.46 o 
   3  13   2       75.82       80.13     25.86 o 
   4  13   2       13.26       12.71     21.74 o 
   5  13   2        3.71       11.57     22.53 o 
   0  14   2        2.11       17.01     21.30 o 
   1  14   2      200.04      158.97     27.09 o 
   2  14   2        3.82       -3.68     22.62 o 
   3  14   2      125.38      131.95     28.23 o 
   4  14   2       11.99        2.19     22.53 o 
   5  14   2        0.14      -14.46     26.56 o 
   1  15   2       32.76       16.57     25.51 o 
   2  15   2       24.38        0.44     22.53 o 
   3  15   2        9.42       12.80     23.67 o 
   4  15   2        7.63        0.26     24.81 o 
   0  16   2       14.12       13.50     26.04 o 
   1  16   2        1.73        1.49     23.49 o 
   2  16   2        8.11       32.96     25.86 o 
   3  16   2       21.54       36.73     24.46 o 
   1  17   2        0.74       11.66     24.81 o 
   1   1   3     2354.85     2358.64     23.77 o 
   2   1   3    53768.15    56805.07    755.86 o 
   3   1   3     1121.50     1129.73     27.24 o 
   4   1   3       50.92       62.34     17.36 o 
   5   1   3      109.20      116.61     17.45 o 
   6   1   3      194.29      186.94     23.59 o 
   7   1   3        0.08        7.89     19.55 o 
   8   1   3       49.21       44.01     24.28 o 
   0   2   3    20921.28    18915.41     66.54 o 
   1   2   3     3188.56     3206.60     30.29 o 
   2   2   3     2407.25     2481.66     32.83 o 
   3   2   3     2443.04     2432.43     39.30 o 
   4   2   3     5085.58     5190.71     67.17 o 
   5   2   3        9.43       10.26     14.99 o 
   6   2   3      226.31      271.04     25.69 o 
   7   2   3       94.51       82.85     23.85 o 
   8   2   3       10.20        4.30     23.49 o 
   1   3   3    12156.28    11870.42     64.55 o 
   2   3   3     2064.26     2077.60     31.81 o 
   3   3   3      147.38      162.40     14.64 o 
   4   3   3      845.28      846.38     31.07 o 
   5   3   3      264.01      231.69     21.92 o 
   6   3   3       31.34       34.10     22.27 o 
   7   3   3        0.01       -7.45     21.92 o 
   8   3   3        7.95       32.35     22.35 o 
   0   4   3     1703.05     1590.53     25.11 o 
   1   4   3       29.82       32.70      7.89 o 
   2   4   3      314.67      339.16     15.53 o 
   3   4   3      196.31      234.15     16.05 o 
   4   4   3       87.60       84.87     16.48 o 
   5   4   3      150.10      144.94     21.48 o 
   6   4   3       71.69       59.62     21.04 o 
   7   4   3      179.94      205.79     27.88 o 
   8   4   3        5.71       -3.07     24.28 o 
   1   5   3     1904.64     1892.28     31.44 o 
   2   5   3     1378.67     1367.84     30.24 o 
   3   5   3        3.76        2.63     11.66 o 
   4   5   3       41.21       41.12     13.50 o 
   5   5   3       20.74       21.22     17.01 o 
   6   5   3        6.24        0.26     21.48 o 
   7   5   3        0.36       17.36     21.92 o 
   8   5   3        5.39        6.75     22.09 o 
   0   6   3     3174.69     3183.75     43.68 o 
   1   6   3      234.75      190.67     14.65 o 
   2   6   3        7.47       13.85     10.43 o 
   3   6   3     1002.20     1041.50     31.61 o 
   4   6   3      284.64      261.08     22.36 o 
   5   6   3       47.79       33.58     19.11 o 
   6   6   3       19.59       37.87     19.29 o 
   7   6   3        4.38      -19.11     20.60 o 
   8   6   3        0.45       -7.10     26.39 o 
   1   7   3     1260.09     1190.94     31.19 o 
   2   7   3      170.76      175.20     17.01 o 
   3   7   3       20.20       25.25     14.20 o 
   4   7   3        2.22       -7.28     15.52 o 
   5   7   3       11.07       -1.49     18.32 o 
   6   7   3        0.19       -4.65     21.65 o 
   7   7   3       16.88       10.52     25.86 o 
   8   7   3       17.55       14.55     29.54 o 
   0   8   3      816.38      771.07     27.21 o 
   1   8   3     1548.54     1646.22     38.75 o 
   2   8   3        1.22       -7.28     12.97 o 
   3   8   3      573.93      574.38     28.60 o 
   4   8   3      110.16      129.59     20.69 o 
   5   8   3       45.00       38.57     21.57 o 
   6   8   3        0.11       -9.64     22.35 o 
   7   8   3       75.91       52.87     28.49 o 
   1   9   3     1768.70     1837.14     43.50 o 
   2   9   3      153.80      145.82     18.41 o 
   3   9   3      121.16      127.22     21.13 o 
   4   9   3        6.71      -15.25     17.97 o 
   5   9   3      154.76      109.25     27.01 o 
   6   9   3       49.47       61.72     28.93 o 
   7   9   3       24.66       20.34     27.97 o 
   0  10   3     1813.10     1946.14     46.84 o 
   1  10   3       17.87       16.22     15.87 o 
   2  10   3      786.66      762.55     33.96 o 
   3  10   3      252.74      242.82     26.75 o 
   4  10   3      281.84      342.09     30.08 o 
   5  10   3      149.22      146.07     31.48 o 
   6  10   3      166.16      143.88     34.19 o 
   7  10   3      219.77      227.80     39.19 o 
   1  11   3       82.97       87.59     19.55 o 
   2  11   3      338.33      310.54     28.50 o 
   3  11   3      215.93      212.02     27.71 o 
   4  11   3      189.28      193.60     29.37 o 
   5  11   3        4.95        9.03     22.97 o 
   6  11   3       75.05       82.15     28.41 o 
   0  12   3      174.19      174.84     24.03 o 
   1  12   3       29.22       22.00     18.85 o 
   2  12   3       73.27       81.36     22.53 o 
   3  12   3      336.95      304.30     31.22 o 
   4  12   3        4.58       19.90     20.25 o 
   5  12   3        0.36       -7.89     21.83 o 
   6  12   3        0.86        3.51     24.28 o 
   1  13   3      195.49      202.20     26.22 o 
   2  13   3       15.32       11.57     22.18 o 
   3  13   3       40.76       47.25     22.62 o 
   4  13   3       10.95       -0.35     22.44 o 
   5  13   3       11.61        7.28     24.37 o 
   0  14   3      134.19      149.05     27.44 o 
   1  14   3       52.54       71.54     22.09 o 
   2  14   3       17.19       -8.77     20.69 o 
   3  14   3       25.98       16.31     22.71 o 
   4  14   3        0.22        7.80     20.86 o 
   5  14   3        1.42      -15.25     23.93 o 
   1  15   3       59.53       52.87     23.23 o 
   2  15   3       31.40        5.26     22.36 o 
   3  15   3       11.38        3.94     24.55 o 
   4  15   3       32.43       23.06     28.58 o 
   0  16   3       13.33        3.51     23.41 o 
   1  16   3        4.25        9.56     25.25 o 
   2  16   3       12.25      -12.62     25.51 o 
   3  16   3       24.52       34.10     26.91 o 
   1  17   3       49.75       85.30     28.40 o 
   0   0   4    13558.31    12869.34    227.36 o 
   1   0   4    14977.98    14635.78     60.58 o 
   2   0   4   100128.46   110960.37   1104.50 o 
   3   0   4        7.80       24.20     10.61 o 
   4   0   4     3193.01     3132.84     53.49 o 
   5   0   4      362.19      371.09     24.65 o 
   6   0   4       71.37       67.86     21.92 o 
   7   0   4        3.19       12.97     19.99 o 
   8   0   4        0.09       -9.99     20.43 o 
   1   1   4     4573.64     4538.28     34.62 o 
   2   1   4     7410.15     7552.26     56.06 o 
   3   1   4     1547.74     1581.35     32.01 o 
   4   1   4      525.13      555.49     28.60 o 
   5   1   4      261.18      250.37     20.70 o 
   6   1   4       17.98       12.62     19.73 o 
   7   1   4        2.28       -1.49     21.74 o 
   8   1   4        2.74       17.18     22.27 o 
   0   2   4    17125.53    15720.30     63.40 o 
   1   2   4      296.40      284.89     11.23 o 
   2   2   4     6223.39     6152.46     51.97 o 
   3   2   4      180.48      175.66     14.91 o 
   4   2   4      329.33      331.55     23.95 o 
   5   2   4        0.85       -1.75     16.92 o 
   6   2   4      191.25      158.18     26.83 o 
   7   2   4        1.54      -11.75     19.55 o 
   8   2   4       45.16       43.57     25.16 o 
   1   3   4     1871.42     1823.23     26.46 o 
   2   3   4     1495.91     1495.90     27.80 o 
   3   3   4      489.29      506.57     20.18 o 
   4   3   4      908.59      824.07     31.08 o 
   5   3   4      244.91      245.02     22.54 o 
   6   3   4      650.60      598.75     35.35 o 
   7   3   4       12.36        3.42     20.69 o 
   8   3   4       69.75       42.70     28.58 o 
   0   4   4      998.93      962.91     20.40 o 
   1   4   4     1458.55     1418.42     25.35 o 
   2   4   4     5737.22     5576.48     55.39 o 
   3   4   4        0.49       -9.64     10.08 o 
   4   4   4      298.54      306.00     21.14 o 
   5   4   4       16.39       14.11     16.66 o 
   6   4   4       88.80       91.62     22.71 o 
   7   4   4       12.61       15.69     23.06 o 
   8   4   4       83.91       88.02     26.65 o 
   1   5   4      346.05      368.84     15.97 o 
   2   5   4      687.38      705.26     23.09 o 
   3   5   4     2536.82     2596.47     46.04 o 
   4   5   4       56.98       52.52     14.20 o 
   5   5   4        6.34       11.22     15.60 o 
   6   5   4       18.94       39.01     18.76 o 
   7   5   4       84.62       41.21     23.15 o 
   8   5   4        2.21      -16.66     25.69 o 
   0   6   4     4852.18     4876.64     54.36 o 
   1   6   4      684.46      774.17     24.14 o 
   2   6   4     2068.16     2137.34     40.83 o 
   3   6   4      447.52      397.92     22.98 o 
   4   6   4        9.33       18.67     14.46 o 
   5   6   4      193.99      206.32     24.38 o 
   6   6   4      128.53      157.47     24.29 o 
   7   6   4        2.31       -6.05     23.93 o 
   8   6   4       31.20       33.58     26.56 o 
   1   7   4     1790.78     1826.21     37.99 o 
   2   7   4      157.83      154.59     16.92 o 
   3   7   4       63.12       52.52     14.03 o 
   4   7   4       21.19        5.17     18.85 o 
   5   7   4       34.62       43.48     19.37 o 
   6   7   4       29.86       32.79     20.69 o 
   7   7   4        1.03        1.31     22.88 o 
   8   7   4        7.31        4.21     27.70 o 
   0   8   4      165.59      174.15     15.96 o 
   1   8   4        9.32        5.17     11.66 o 
   2   8   4      289.27      239.25     20.43 o 
   3   8   4      253.06      237.04     21.84 o 
   4   8   4        0.96       -3.33     16.04 o 
   5   8   4        8.14       11.40     20.95 o 
   6   8   4       95.57       70.66     26.21 o 
   7   8   4       31.99       13.33     27.53 o 
   1   9   4       80.95       62.42     15.52 o 
   2   9   4       40.72       30.77     14.38 o 
   3   9   4       45.28       20.43     16.83 o 
   4   9   4       16.76       60.67     19.90 o 
   5   9   4      257.13      243.07     32.18 o 
   6   9   4      226.15      237.71     31.04 o 
   7   9   4        0.39       -8.85     26.39 o 
   0  10   4        2.97       18.41     17.62 o 
   1  10   4      259.63      250.72     22.89 o 
   2  10   4        0.73        4.91     16.74 o 
   3  10   4      505.93      472.18     31.84 o 
   4  10   4      335.91      313.78     30.08 o 
   5  10   4      337.77      338.68     36.31 o 
   6  10   4       50.98       57.07     30.60 o 
   7  10   4       49.57       74.61     32.88 o 
   1  11   4      502.11      515.95     30.09 o 
   2  11   4       24.12        3.77     19.11 o 
   3  11   4      348.53      368.86     31.31 o 
   4  11   4      187.49      143.71     26.74 o 
   5  11   4       22.41       23.49     24.55 o 
   6  11   4        5.74      -11.05     25.77 o 
   0  12   4       67.52       42.26     19.46 o 
   1  12   4       58.89       38.31     21.22 o 
   2  12   4      272.81      228.96     28.41 o 
   3  12   4        0.01        1.67     21.65 o 
   4  12   4        0.04        9.47     21.13 o 
   5  12   4       26.06       41.03     23.67 o 
   6  12   4        8.46       16.57     26.74 o 
   1  13   4        3.20       -6.57     22.88 o 
   2  13   4       52.03       28.41     22.44 o 
   3  13   4        3.39        4.38     21.74 o 
   4  13   4       33.19       33.49     22.79 o 
   5  13   4        3.92       20.43     24.02 o 
   0  14   4       82.22       73.73     25.34 o 
   1  14   4       94.61       79.34     24.81 o 
   2  14   4       24.40       14.64     18.32 o 
   3  14   4        1.19       14.99     21.13 o 
   4  14   4        2.59       -3.07     22.88 o 
   5  14   4      102.00      169.73     31.39 o 
   1  15   4        0.31      -10.78     22.79 o 
   2  15   4       28.58       37.78     27.53 o 
   3  15   4       33.54        6.14     22.18 o 
   4  15   4        4.32        6.49     25.34 o 
   0  16   4      182.42      209.29     32.79 o 
   1  16   4        0.47        3.07     21.83 o 
   2  16   4        3.71        2.89     22.35 o 
   3  16   4        0.43        9.73     26.56 o 
   1  17   4       16.78       25.34     26.21 o 
   1   1   5       93.84       78.23      7.89 o 
   2   1   5     2201.44     2144.06     31.75 o 
   3   1   5      325.92      352.91     18.07 o 
   4   1   5     9717.79     9763.27     91.97 o 
   5   1   5       49.76       44.71     18.24 o 
   6   1   5       94.04       79.26     25.08 o 
   7   1   5       27.33       13.41     21.22 o 
   8   1   5        6.50      -15.25     24.81 o 
   0   2   5     8367.84     8192.43     47.62 o 
   1   2   5    10700.91    10376.39     58.66 o 
   2   2   5       11.15       14.11      9.64 o 
   3   2   5      582.91      562.15     21.33 o 
   4   2   5     1473.03     1457.39     38.57 o 
   5   2   5        4.61       -7.98     13.68 o 
   6   2   5      455.94      449.60     32.01 o 
   7   2   5        7.68       13.59     21.57 o 
   8   2   5        7.11       33.05     26.21 o 
   1   3   5     3257.15     3195.38     35.32 o 
   2   3   5      229.13      228.41     13.95 o 
   3   3   5      186.20      169.87     15.43 o 
   4   3   5       88.40       72.77     18.59 o 
   5   3   5      301.28      288.09     26.05 o 
   6   3   5       82.98       98.19     23.15 o 
   7   3   5       17.95       19.37     20.16 o 
   8   3   5        0.66        6.66     24.81 o 
   0   4   5     2657.94     2558.98     33.29 o 
   1   4   5       66.26       64.62      9.64 o 
   2   4   5      473.32      488.97     18.52 o 
   3   4   5       28.52       37.96     11.75 o 
   4   4   5      139.15      141.70     18.41 o 
   5   4   5      398.32      428.02     28.68 o 
   6   4   5      149.49      127.31     21.22 o 
   7   4   5       25.15       29.46     21.65 o 
   8   4   5       40.20       10.17     25.86 o 
   1   5   5       49.18       46.99      9.56 o 
   2   5   5       25.33       31.82     10.26 o 
   3   5   5        1.52       12.62     11.92 o 
   4   5   5      134.77      160.11     16.83 o 
   5   5   5        0.30       -4.03     16.39 o 
   6   5   5       70.63       63.74     22.36 o 
   7   5   5        4.21        3.24     21.92 o 
   8   5   5       53.22       43.83     28.67 o 
   0   6   5       50.99       28.76     11.66 o 
   1   6   5       35.10       29.11     11.13 o 
   2   6   5      627.07      604.41     24.31 o 
   3   6   5       16.91       22.88     11.57 o 
   4   6   5        4.01        8.42     14.90 o 
   5   6   5       54.85       38.31     17.80 o 
   6   6   5       13.38        0.79     20.95 o 
   7   6   5       48.82       54.88     23.58 o 
   8   6   5        5.37       -3.59     22.35 o 
   1   7   5     1085.71     1182.87     31.27 o 
   2   7   5        2.40        6.66     11.22 o 
   3   7   5      238.64      238.62     19.91 o 
   4   7   5     1617.41     1732.25     48.14 o 
   5   7   5       19.48       37.08     19.81 o 
   6   7   5        0.06      -19.11     19.11 o 
   7   7   5       13.78       15.08     25.07 o 
   8   7   5       30.30       28.67     28.93 o 
   0   8   5       61.04       61.63     13.33 o 
   1   8   5      634.75      622.77     25.45 o 
   2   8   5      143.11      135.30     16.40 o 
   3   8   5       77.98       85.92     15.61 o 
   4   8   5      354.19      356.95     27.45 o 
   5   8   5       29.03       21.39     23.06 o 
   6   8   5       17.31       11.92     23.76 o 
   7   8   5        0.54        6.40     27.18 o 
   1   9   5      380.78      380.93     22.63 o 
   2   9   5       52.51       52.95     15.17 o 
   3   9   5        2.15       -2.28     15.25 o 
   4   9   5      195.92      187.03     26.04 o 
   5   9   5      460.68      447.22     36.75 o 
   6   9   5       16.57       16.04     24.46 o 
   7   9   5       36.65       30.07     29.02 o 
   0  10   5      887.79      924.35     35.02 o 
   1  10   5      664.83      669.19     32.38 o 
   2  10   5      547.65      498.80     30.09 o 
   3  10   5      562.67      534.49     32.54 o 
   4  10   5       53.68       33.75     24.81 o 
   5  10   5        6.94        8.33     24.98 o 
   6  10   5       24.19       10.43     28.32 o 
   7  10   5      179.92      187.98     36.91 o 
   1  11   5      148.40      111.88     20.87 o 
   2  11   5      621.29      604.00     34.56 o 
   3  11   5       13.36       20.95     20.34 o 
   4  11   5       68.14       79.87     24.55 o 
   5  11   5      220.81      272.61     34.64 o 
   6  11   5        0.59        9.64     29.81 o 
   0  12   5      580.10      525.54     34.12 o 
   1  12   5        8.90       26.48     20.08 o 
   2  12   5     1130.94     1040.08     46.17 o 
   3  12   5      197.98      162.39     26.74 o 
   4  12   5        0.04       -5.17     20.08 o 
   5  12   5        0.07        0.70     23.93 o 
   6  12   5        5.41      -23.41     23.41 o 
   1  13   5      292.50      213.44     28.24 o 
   2  13   5        4.54       -0.61     18.15 o 
   3  13   5       91.10       86.80     25.78 o 
   4  13   5      104.20      138.44     25.16 o 
   5  13   5       39.43       53.48     29.89 o 
   0  14   5      161.20      146.60     26.65 o 
   1  14   5        0.16       -0.26     22.00 o 
   2  14   5        6.85        0.88     19.99 o 
   3  14   5       33.64       44.10     26.21 o 
   4  14   5        1.11        5.70     24.55 o 
   5  14   5       64.09       91.26     32.00 o 
   1  15   5       27.01        7.89     23.58 o 
   2  15   5       24.25       11.92     21.57 o 
   3  15   5       15.65       15.34     21.74 o 
   4  15   5        7.75       15.78     24.55 o 
   0  16   5       13.70       -6.49     23.14 o 
   1  16   5       12.57       14.82     23.93 o 
   2  16   5        6.80        4.47     22.79 o 
   3  16   5        1.25       25.77     24.46 o 
   0   0   6    41120.37    40030.96    512.39 o 
   1   0   6      326.23      315.29     11.59 o 
   2   0   6    27170.96    27243.22    111.29 o 
   3   0   6     2411.44     2440.85     39.73 o 
   4   0   6    18915.14    18935.00    128.91 o 
   5   0   6      588.53      626.51     31.41 o 
   6   0   6       11.28        3.24     20.78 o 
   7   0   6       11.77       18.15     20.86 o 
   8   0   6      272.36      264.73     34.81 o 
   1   1   6       49.20       57.43      7.98 o 
   2   1   6     1107.66     1083.30     23.30 o 
   3   1   6       71.99       86.45     12.36 o 
   4   1   6     7787.40     7773.17     83.77 o 
   5   1   6      619.20      674.61     32.37 o 
   6   1   6      474.70      463.12     35.87 o 
   7   1   6        3.88        9.73     21.57 o 
   8   1   6       29.69       37.96     26.13 o 
   0   2   6    13022.01    12510.28     62.84 o 
   1   2   6     3624.41     3544.50     35.48 o 
   2   2   6      478.74      491.25     17.64 o 
   3   2   6      254.93      285.67     17.37 o 
   4   2   6      309.93      278.56     24.65 o 
   5   2   6        1.40       -5.79     14.73 o 
   6   2   6      609.56      607.50     37.99 o 
   7   2   6       15.26       10.08     22.00 o 
   8   2   6       27.10       24.02     28.23 o 
   1   3   6      368.66      355.77     14.13 o 
   2   3   6     1822.85     1814.35     31.43 o 
   3   3   6        5.83        0.61     11.66 o 
   4   3   6     4332.45     4451.97     64.41 o 
   5   3   6     1190.86     1169.20     40.91 o 
   6   3   6        1.44        3.07     21.13 o 
   7   3   6       10.08       -0.53     19.81 o 
   8   3   6        1.73      -16.83     24.02 o 
   0   4   6     1430.95     1484.96     25.96 o 
   1   4   6     1173.02     1141.10     24.09 o 
   2   4   6      260.27      258.40     15.17 o 
   3   4   6      385.69      407.30     20.53 o 
   4   4   6       89.51       73.21     16.83 o 
   5   4   6       79.87      106.61     21.30 o 
   6   4   6       78.78       75.57     22.79 o 
   7   4   6        0.37        5.70     21.74 o 
   8   4   6       13.59       11.92     24.11 o 
   1   5   6     1832.03     1814.76     32.30 o 
   2   5   6        2.34        5.96      9.91 o 
   3   5   6        4.07        9.29     11.22 o 
   4   5   6      118.63      125.91     18.41 o 
   5   5   6      226.69      243.60     23.85 o 
   6   5   6      165.19      158.70     25.69 o 
   7   5   6        3.58       13.50     21.57 o 
   8   5   6       11.40        5.70     24.11 o 
   0   6   6     4109.36     4043.84     51.08 o 
   1   6   6       54.08       40.59     11.84 o 
   2   6   6      322.26      340.77     19.12 o 
   3   6   6       23.03       13.41     12.71 o 
   4   6   6      616.44      627.66     29.22 o 
   5   6   6       29.77       18.24     19.20 o 
   6   6   6       87.73       91.62     23.06 o 
   7   6   6        1.75       10.34     22.09 o 
   8   6   6       20.29       -0.88     23.93 o 
   1   7   6      222.40      264.32     17.72 o 
   2   7   6       99.89      105.65     15.26 o 
   3   7   6        1.89       -5.79     13.24 o 
   4   7   6       88.55       91.97     20.52 o 
   5   7   6       12.15       20.60     19.90 o 
   6   7   6       33.79       21.92     20.69 o 
   7   7   6        0.43      -11.66     24.90 o 
   8   7   6        3.04        2.19     26.21 o 
   0   8   6      258.99      180.49     17.89 o 
   1   8   6        4.16       16.04     11.75 o 
   2   8   6      369.21      373.74     22.45 o 
   3   8   6       64.93       79.34     16.83 o 
   4   8   6       22.85       27.70     18.59 o 
   5   8   6       64.09       52.95     22.44 o 
   6   8   6      469.59      500.80     40.17 o 
   7   8   6       64.12       66.28     27.62 o 
   1   9   6      369.99      344.96     24.21 o 
   2   9   6      124.20      134.68     17.36 o 
   3   9   6       31.48       38.14     17.62 o 
   4   9   6      344.14      332.64     32.45 o 
   5   9   6      669.13      625.65     42.72 o 
   6   9   6      168.55      168.52     29.72 o 
   7   9   6       17.09       30.07     25.16 o 
   0  10   6       44.23       25.69     18.24 o 
   1  10   6       90.89       75.40     18.85 o 
   2  10   6      159.25      157.65     22.01 o 
   3  10   6       19.59        5.96     19.90 o 
   4  10   6       18.52       16.57     22.62 o 
   5  10   6       36.43       35.68     25.95 o 
   6  10   6       36.13       41.64     26.30 o 
   7  10   6       13.26        1.23     29.28 o 
   1  11   6       77.68       57.08     18.24 o 
   2  11   6      459.52      412.07     33.33 o 
   3  11   6        2.26      -11.66     21.13 o 
   4  11   6        0.51       11.92     22.18 o 
   5  11   6      102.38       75.49     28.93 o 
   6  11   6        1.99       -9.64     24.46 o 
   0  12   6     1332.79     1278.10     46.62 o 
   1  12   6       25.76       14.82     21.74 o 
   2  12   6       63.79       28.41     24.11 o 
   3  12   6      136.71      120.38     27.27 o 
   4  12   6       22.73       23.58     23.14 o 
   5  12   6        1.11      -17.09     24.28 o 
   6  12   6       14.26       11.66     27.53 o 
   1  13   6      366.06      274.50     31.66 o 
   2  13   6        5.08        0.88     19.11 o 
   3  13   6       38.22       30.68     23.93 o 
   4  13   6       17.39       17.62     23.32 o 
   5  13   6        5.01       19.20     25.69 o 
   0  14   6        2.91       -2.89     20.43 o 
   1  14   6        5.78       -3.86     22.88 o 
   2  14   6       74.20       69.87     25.16 o 
   3  14   6       47.06       51.81     23.41 o 
   4  14   6       27.60       32.09     24.72 o 
   1  15   6        9.37       -2.28     18.94 o 
   2  15   6        2.83        6.40     19.72 o 
   3  15   6        0.02       -0.79     24.37 o 
   4  15   6       42.60       37.87     28.14 o 
   0  16   6       50.52       44.80     24.55 o 
   1  16   6        5.99       35.77     25.77 o 
   2  16   6       21.98       39.01     21.65 o 
   1   1   7      480.99      501.37     14.75 o 
   2   1   7       43.83       50.50     10.17 o 
   3   1   7     3533.89     3550.60     48.55 o 
   4   1   7      647.89      671.93     30.45 o 
   5   1   7      463.72      482.01     28.51 o 
   6   1   7     1578.89     1432.70     52.69 o 
   7   1   7        0.00       -1.67     19.29 o 
   8   1   7       95.84       76.45     27.88 o 
   0   2   7      478.19      504.02     14.75 o 
   1   2   7     2078.04     2079.69     28.76 o 
   2   2   7     2687.36     2635.24     37.32 o 
   3   2   7     1427.34     1407.81     31.91 o 
   4   2   7     3714.72     3854.92     60.30 o 
   5   2   7       15.94       14.82     16.57 o 
   6   2   7       71.39       71.80     23.15 o 
   7   2   7       62.96       52.08     25.78 o 
   8   2   7       89.93       39.63     28.23 o 
   1   3   7       42.55       43.57      8.42 o 
   2   3   7      567.07      554.65     19.14 o 
   3   3   7     1711.96     1680.59     36.14 o 
   4   3   7       49.29       65.14     19.02 o 
   5   3   7        4.07       -1.93     17.18 o 
   6   3   7      165.23      157.30     25.60 o 
   7   3   7        0.00      -16.04     21.04 o 
   8   3   7       60.56       47.60     26.65 o 
   0   4   7     1299.31     1335.90     26.21 o 
   1   4   7     3153.42     3257.40     40.98 o 
   2   4   7       16.34        9.29      9.56 o 
   3   4   7       59.96       75.22     14.73 o 
   4   4   7        5.94        8.07     15.17 o 
   5   4   7     1000.94     1040.28     40.02 o 
   6   4   7      126.61      151.33     23.85 o 
   7   4   7       30.65       44.89     22.53 o 
   8   4   7        1.08       -4.38     24.98 o 
   1   5   7     1386.48     1507.87     30.60 o 
   2   5   7      395.17      394.61     17.81 o 
   3   5   7      484.98      490.95     23.34 o 
   4   5   7      423.75      445.77     25.61 o 
   5   5   7       13.89        1.23     19.64 o 
   6   5   7        4.72       -4.65     20.16 o 
   7   5   7       36.63       28.32     21.04 o 
   8   5   7        0.71        6.40     26.48 o 
   0   6   7      573.67      602.75     21.85 o 
   1   6   7      280.59      275.06     16.67 o 
   2   6   7     2688.06     2701.00     46.23 o 
   3   6   7        1.48       -0.88     12.01 o 
   4   6   7      152.17      136.35     20.17 o 
   5   6   7       41.25       38.49     18.15 o 
   6   6   7       30.81       19.55     21.65 o 
   7   6   7        0.37        7.71     24.72 o 
   8   6   7        1.19       11.66     25.07 o 
   1   7   7      316.32      302.69     18.95 o 
   2   7   7       49.93       54.09     12.27 o 
   3   7   7      544.53      552.09     27.72 o 
   4   7   7      152.97      156.86     21.22 o 
   5   7   7       24.31       21.04     20.08 o 
   6   7   7      142.90      196.84     27.36 o 
   7   7   7        1.85        4.65     20.51 o 
   0   8   7       72.14       87.85     14.12 o 
   1   8   7      589.60      602.18     24.92 o 
   2   8   7      190.43      177.39     17.89 o 
   3   8   7       60.25       70.49     16.66 o 
   4   8   7       57.07       81.45     22.53 o 
   5   8   7       32.24       45.50     22.71 o 
   6   8   7       47.18       42.17     25.69 o 
   7   8   7       16.36       23.23     26.12 o 
   1   9   7      319.19      293.72     23.07 o 
   2   9   7       21.56       22.53     14.03 o 
   3   9   7     1195.54     1202.91     41.53 o 
   4   9   7      388.31      340.55     31.84 o 
   5   9   7        4.60       15.60     24.90 o 
   6   9   7        0.35      -10.52     25.69 o 
   7   9   7       76.50       63.47     32.35 o 
   0  10   7      598.29      578.59     31.76 o 
   1  10   7        8.78       20.51     16.57 o 
   2  10   7      180.99      171.51     23.24 o 
   3  10   7      222.85      222.46     28.41 o 
   4  10   7      330.27      348.85     31.48 o 
   5  10   7      839.34      864.56     48.26 o 
   6  10   7      276.51      211.76     37.00 o 
   7  10   7       54.50       34.45     32.53 o 
   1  11   7      558.72      562.47     34.83 o 
   2  11   7      234.61      175.55     27.53 o 
   3  11   7       16.49       46.03     20.34 o 
   4  11   7      183.46      134.33     25.34 o 
   5  11   7       14.28        8.33     28.14 o 
   6  11   7       12.86       15.34     28.05 o 
   0  12   7       89.22       98.28     24.11 o 
   1  12   7      379.23      358.35     29.20 o 
   2  12   7       33.45       34.10     20.34 o 
   3  12   7        0.42       -4.47     21.57 o 
   4  12   7       55.10       57.16     23.93 o 
   5  12   7      108.86      102.84     27.44 o 
   6  12   7       25.35       59.26     24.55 o 
   1  13   7      214.78      206.32     27.45 o 
   2  13   7       21.24       25.42     19.46 o 
   3  13   7      150.83      157.73     28.76 o 
   4  13   7       24.63       37.43     22.97 o 
   5  13   7       11.45      -20.95     27.44 o 
   0  14   7       26.95       13.06     22.44 o 
   1  14   7       67.12       42.17     22.53 o 
   2  14   7        0.84      -11.31     21.57 o 
   3  14   7        9.84       11.48     24.02 o 
   4  14   7        2.37      -16.31     25.77 o 
   1  15   7       20.18       38.22     22.53 o 
   2  15   7        4.30       34.89     21.39 o 
   3  15   7       23.93       29.37     24.63 o 
   4  15   7       10.52       19.99     24.63 o 
   0  16   7        5.49        0.26     24.81 o 
   1  16   7       45.72       47.52     25.69 o 
   2  16   7        1.18        0.26     24.28 o 
   0   0   8     8946.92     8676.46     53.95 o 
   1   0   8     9844.72     9654.36     60.96 o 
   2   0   8     7966.53     7995.19     63.25 o 
   3   0   8      553.80      495.57     21.68 o 
   4   0   8      288.59      321.52     23.50 o 
   5   0   8      179.01      168.88     21.66 o 
   6   0   8     1946.62     1919.27     57.72 o 
   7   0   8        1.99       -7.89     21.39 o 
   8   0   8       20.41       34.37     30.25 o 
   1   1   8     2844.47     2763.86     33.24 o 
   2   1   8        9.64        3.59      8.77 o 
   3   1   8     2930.00     2919.66     45.66 o 
   4   1   8       56.83       61.72     17.45 o 
   5   1   8       29.19       31.56     17.45 o 
   6   1   8      712.44      676.26     40.27 o 
   7   1   8       11.10      -14.90     23.06 o 
   8   1   8      151.79       95.39     32.62 o 
   0   2   8     3500.67     3473.08     36.77 o 
   1   2   8       12.90       24.46      7.98 o 
   2   2   8     7657.27     7712.92     64.39 o 
   3   2   8       93.25       99.43     14.29 o 
   4   2   8     1344.49     1427.25     40.14 o 
   5   2   8       20.19       26.13     16.22 o 
   6   2   8      185.39      156.43     28.23 o 
   7   2   8      125.58       78.29     25.95 o 
   8   2   8      120.90       90.83     32.88 o 
   1   3   8       63.56       69.27      8.86 o 
   2   3   8     1446.33     1515.80     30.78 o 
   3   3   8     3863.64     3921.01     54.45 o 
   4   3   8        0.01       -3.16     15.08 o 
   5   3   8       51.33       49.80     19.11 o 
   6   3   8      407.78      371.87     32.01 o 
   7   3   8        7.22       17.01     23.23 o 
   8   3   8       37.76       19.02     26.39 o 
   0   4   8     6606.94     6493.63     57.52 o 
   1   4   8      454.72      422.80     17.38 o 
   2   4   8      370.08      373.64     18.86 o 
   3   4   8     1095.21     1179.82     32.41 o 
   4   4   8     1284.07     1289.94     38.38 o 
   5   4   8        3.04       -6.05     18.59 o 
   6   4   8       32.31       42.26     19.90 o 
   7   4   8       10.55       13.33     22.62 o 
   8   4   8       44.91       32.88     25.77 o 
   1   5   8        7.21       -4.56     10.26 o 
   2   5   8      399.00      412.58     19.74 o 
   3   5   8       13.74        8.15     13.15 o 
   4   5   8        2.39        6.05     17.62 o 
   5   5   8        0.03       -2.37     16.66 o 
   6   5   8       59.38       66.10     20.43 o 
   7   5   8       22.73       26.12     22.71 o 
   8   5   8       13.73       12.19     24.90 o 
   0   6   8      479.73      457.84     19.22 o 
   1   6   8     1503.38     1534.39     34.02 o 
   2   6   8      219.08      211.09     18.59 o 
   3   6   8      259.35      259.76     19.21 o 
   4   6   8       11.40       18.32     14.73 o 
   5   6   8       24.34       32.09     18.67 o 
   6   6   8      168.33      174.66     27.09 o 
   7   6   8        0.24       24.37     23.49 o 
   8   6   8        1.33       -8.42     25.16 o 
   1   7   8      833.70      951.04     29.41 o 
   2   7   8        7.26        5.52     12.10 o 
   3   7   8      772.98      747.16     32.12 o 
   4   7   8        2.13        3.16     16.31 o 
   5   7   8       81.13       77.85     20.52 o 
   6   7   8       94.59       78.38     25.69 o 
   7   7   8       18.31       10.96     25.60 o 
   0   8   8      128.34      108.90     15.17 o 
   1   8   8       64.28       71.02     14.38 o 
   2   8   8        0.62       -2.37     13.41 o 
   3   8   8      581.45      577.88     30.71 o 
   4   8   8      484.05      464.62     32.45 o 
   5   8   8       74.04       78.03     22.71 o 
   6   8   8       86.85       74.35     24.72 o 
   7   8   8      129.46      130.55     32.00 o 
   1   9   8      189.10      244.82     20.69 o 
   2   9   8       42.98       46.20     16.39 o 
   3   9   8      586.61      543.38     33.51 o 
   4   9   8       71.78       69.52     23.50 o 
   5   9   8      143.26      149.05     27.44 o 
   6   9   8       78.69       58.56     28.14 o 
   7   9   8      107.08      131.77     31.91 o 
   0  10   8      230.60      289.12     23.68 o 
   1  10   8       78.13       44.71     17.80 o 
   2  10   8      334.44      289.59     29.55 o 
   3  10   8      770.05      844.50     40.01 o 
   4  10   8       47.94       52.78     23.58 o 
   5  10   8      278.61      255.96     36.65 o 
   6  10   8      133.66      120.20     31.39 o 
   7  10   8       37.08       51.99     28.67 o 
   1  11   8     1729.73     1762.04     52.26 o 
   2  11   8       31.51        5.44     20.60 o 
   3  11   8       88.76      112.92     23.15 o 
   4  11   8       16.44        3.59     23.58 o 
   5  11   8      236.91      163.53     30.69 o 
   6  11   8      134.78      110.73     33.40 o 
   0  12   8      317.94      332.98     32.45 o 
   1  12   8       29.86       21.13     21.13 o 
   2  12   8      302.62      268.95     30.17 o 
   3  12   8      682.77      620.92     40.18 o 
   4  12   8        4.77       30.16     18.85 o 
   5  12   8        0.98        0.96     23.06 o 
   6  12   8        0.45       -2.54     25.16 o 
   1  13   8      284.79      318.84     30.87 o 
   2  13   8      119.54       90.31     24.55 o 
   3  13   8       55.63       36.91     23.85 o 
   4  13   8       56.51       59.97     24.37 o 
   5  13   8       16.76        6.22     23.32 o 
   0  14   8      258.70      259.99     31.22 o 
   1  14   8        0.08       -8.42     21.65 o 
   2  14   8        3.58       16.31     21.48 o 
   3  14   8       11.88       17.27     23.41 o 
   4  14   8        1.60      -17.88     22.00 o 
   1  15   8       14.18       20.25     21.30 o 
   2  15   8       31.24       23.06     26.56 o 
   3  15   8       43.88       49.18     27.18 o 
   0  16   8        0.00       -3.94     24.98 o 
   1  16   8       13.49       27.79     26.65 o 
   2  16   8        1.21        8.07     23.85 o 
   1   1   9      150.33      191.19     11.66 o 
   2   1   9      373.75      381.58     17.02 o 
   3   1   9      108.55      107.59     14.64 o 
   4   1   9        9.95       28.67     15.17 o 
   5   1   9      249.37      227.91     23.85 o 
   6   1   9      518.82      519.63     37.45 o 
   7   1   9        6.83        0.18     22.18 o 
   8   1   9       38.42       10.08     30.86 o 
   0   2   9    21276.30    20761.81     95.08 o 
   1   2   9      223.04      204.64     11.84 o 
   2   2   9     4674.71     4720.48     52.07 o 
   3   2   9     1321.74     1406.27     33.39 o 
   4   2   9     1427.36     1518.29     40.32 o 
   5   2   9       60.87       82.15     19.38 o 
   6   2   9      564.94      465.44     35.44 o 
   7   2   9       82.95       66.89     24.90 o 
   8   2   9       74.21       68.65     29.11 o 
   1   3   9      196.44      212.86     12.98 o 
   2   3   9       88.01       63.83     13.24 o 
   3   3   9      803.32      816.31     28.35 o 
   4   3   9        9.76        9.47     15.43 o 
   5   3   9      113.59       80.66     20.87 o 
   6   3   9       45.24       37.44     21.04 o 
   7   3   9        5.95       12.10     21.92 o 
   8   3   9        4.49       -7.01     26.21 o 
   0   4   9       93.68       76.81     11.05 o 
   1   4   9      297.79      321.32     15.61 o 
   2   4   9     4303.11     4547.04     55.67 o 
   3   4   9     1951.61     2033.42     41.77 o 
   4   4   9       10.53        0.26     15.08 o 
   5   4   9       84.35       62.86     17.97 o 
   6   4   9      176.27      187.99     25.52 o 
   7   4   9       77.00       55.15     24.20 o 
   8   4   9        1.38       17.71     24.28 o 
   1   5   9      389.97      403.65     18.07 o 
   2   5   9      556.29      541.07     22.38 o 
   3   5   9        1.48        6.49     11.22 o 
   4   5   9     1338.34     1322.12     41.36 o 
   5   5   9       51.67       46.90     19.55 o 
   6   5   9       72.31       82.06     22.18 o 
   7   5   9        0.07       10.61     20.60 o 
   8   5   9        0.56       -0.26     25.07 o 
   0   6   9     1566.97     1565.16     34.72 o 
   1   6   9      320.27      316.38     18.16 o 
   2   6   9     1760.23     1850.25     40.26 o 
   3   6   9       35.46       47.34     13.41 o 
   4   6   9       75.36       85.48     19.38 o 
   5   6   9       99.25      110.47     22.53 o 
   6   6   9       87.93      100.30     25.43 o 
   7   6   9        4.20      -11.75     23.76 o 
   8   6   9        3.28        6.31     24.72 o 
   1   7   9       42.65       40.94     12.36 o 
   2   7   9     1423.82     1405.92     37.60 o 
   3   7   9        0.20       -3.24     13.94 o 
   4   7   9       76.96       81.27     19.64 o 
   5   7   9       99.57      101.18     21.31 o 
   6   7   9       22.55       21.04     20.78 o 
   7   7   9       44.05       29.37     24.90 o 
   0   8   9      442.68      468.17     22.81 o 
   1   8   9        1.14        2.10     10.78 o 
   2   8   9      468.21      445.36     27.19 o 
   3   8   9        6.62       -2.45     16.74 o 
   4   8   9      145.89      176.94     25.34 o 
   5   8   9       30.90       17.10     21.30 o 
   6   8   9       21.95       18.50     23.67 o 
   7   8   9        0.00      -12.89     26.21 o 
   1   9   9     1437.69     1470.55     40.40 o 
   2   9   9       12.27       27.35     16.39 o 
   3   9   9        3.43       -2.98     20.34 o 
   4   9   9      139.98      136.69     26.04 o 
   5   9   9        7.23       -0.09     22.71 o 
   6   9   9       74.36       77.50     31.12 o 
   7   9   9        6.05        0.61     27.79 o 
   0  10   9      634.97      685.99     32.20 o 
   1  10   9       14.28       -2.19     15.52 o 
   2  10   9     1869.04     1870.82     53.68 o 
   3  10   9     1298.91     1268.40     48.90 o 
   4  10   9      794.73      738.57     42.82 o 
   5  10   9        2.56        8.68     23.76 o 
   6  10   9        0.05       -1.84     25.16 o 
   1  11   9       30.91       12.97     21.13 o 
   2  11   9        4.89        7.54     18.67 o 
   3  11   9       71.14       58.74     23.50 o 
   4  11   9      247.77      235.35     28.76 o 
   5  11   9        2.60       -6.57     21.04 o 
   6  11   9        1.16       -3.77     26.65 o 
   0  12   9     1124.75     1206.76     48.89 o 
   1  12   9      226.71      270.69     29.46 o 
   2  12   9       11.17       11.83     19.72 o 
   3  12   9        0.25       21.92     21.22 o 
   4  12   9        2.36       -2.37     22.79 o 
   5  12   9        0.24       -8.15     24.37 o 
   6  12   9        3.19       23.06     27.00 o 
   1  13   9       70.66       91.09     25.25 o 
   2  13   9       11.41       39.01     22.18 o 
   3  13   9        2.84        8.15     20.43 o 
   4  13   9        2.78       -1.05     26.74 o 
   5  13   9       72.64      102.22     31.82 o 
   0  14   9        4.29       12.80     21.65 o 
   1  14   9        0.77       -1.23     22.71 o 
   2  14   9       39.85       44.71     24.81 o 
   3  14   9       49.86       29.72     23.76 o 
   4  14   9        3.24       -2.72     22.27 o 
   1  15   9       17.62       22.71     22.44 o 
   2  15   9       60.97       49.01     26.13 o 
   3  15   9        9.88        0.26     24.02 o 
   0  16   9        9.14       10.26     24.20 o 
   1  16   9        0.81       18.59     24.98 o 
   2  16   9        5.72        6.49     24.72 o 
   0   0  10     1533.04     1487.13     25.44 o 
   1   0  10     8010.84     7972.47     60.84 o 
   2   0  10     3498.74     3584.43     45.13 o 
   3   0  10      724.15      728.64     24.58 o 
   4   0  10     1718.66     1740.58     42.98 o 
   5   0  10     1064.72     1063.48     38.71 o 
   6   0  10        9.16      -11.83     23.49 o 
   7   0  10      179.07      212.01     27.53 o 
   8   0  10      588.03      506.35     48.15 o 
   1   1  10     1188.19     1145.03     24.09 o 
   2   1  10       28.82       39.28     10.43 o 
   3   1  10      329.10      340.34     19.21 o 
   4   1  10        0.02        3.68     12.45 o 
   5   1  10       24.15       39.19     18.06 o 
   6   1  10      929.30      869.55     43.79 o 
   7   1  10      113.18      143.70     27.44 o 
   8   1  10       50.76       48.83     29.63 o 
   0   2  10       82.17       88.21     11.66 o 
   1   2  10     2421.50     2384.62     35.09 o 
   2   2  10     3202.78     3328.58     45.18 o 
   3   2  10      849.83      870.64     28.44 o 
   4   2  10       54.09       67.33     15.87 o 
   5   2  10       56.90       41.38     18.50 o 
   6   2  10      130.62      104.95     25.08 o 
   7   2  10        3.53       -9.12     21.04 o 
   8   2  10       22.44       13.24     30.60 o 
   1   3  10      180.89      189.43     13.51 o 
   2   3  10     5877.32     5946.48     62.33 o 
   3   3  10     2059.98     2101.04     42.66 o 
   4   3  10      980.34      910.16     33.62 o 
   5   3  10      120.86       94.25     20.25 o 
   6   3  10      169.85      176.50     25.69 o 
   7   3  10        1.19       -7.98     20.25 o 
   8   3  10       15.22       -4.82     23.67 o 
   0   4  10     2641.16     2665.96     39.58 o 
   1   4  10       64.46       68.04     11.22 o 
   2   4  10     3921.96     3979.86     53.59 o 
   3   4  10       54.92       81.01     16.04 o 
   4   4  10        2.43       -0.18     15.17 o 
   5   4  10       21.47       21.92     15.78 o 
   6   4  10        9.63       20.34     19.46 o 
   7   4  10       18.38       23.85     24.63 o 
   8   4  10        5.50        0.88     27.09 o 
   1   5  10     1451.39     1498.34     32.79 o 
   2   5  10      518.03      465.91     21.76 o 
   3   5  10       21.27       27.53     13.94 o 
   4   5  10       58.52       74.78     18.24 o 
   5   5  10       19.68       28.84     18.41 o 
   6   5  10        1.59        9.12     19.20 o 
   7   5  10      135.68      136.25     29.99 o 
   8   5  10        1.61       -5.17     25.86 o 
   0   6  10       25.14       42.87     11.92 o 
   1   6  10      318.30      338.39     19.21 o 
   2   6  10      116.73      135.56     16.13 o 
   3   6  10       62.60       76.89     15.17 o 
   4   6  10       51.06       54.97     17.18 o 
   5   6  10      567.08      575.36     35.00 o 
   6   6  10       28.03       18.15     22.97 o 
   7   6  10       22.41        8.50     20.25 o 
   8   6  10       23.96       12.54     28.05 o 
   1   7  10      262.16      263.72     18.59 o 
   2   7  10      186.05      173.62     18.50 o 
   3   7  10      329.18      311.35     22.80 o 
   4   7  10       45.64       57.60     17.10 o 
   5   7  10      106.18      114.85     23.23 o 
   6   7  10       68.19       60.41     24.02 o 
   7   7  10       67.01       46.90     26.30 o 
   0   8  10      104.17      119.77     16.57 o 
   1   8  10      349.56      350.57     22.37 o 
   2   8  10     2049.76     2047.27     47.91 o 
   3   8  10       59.08       62.86     18.85 o 
   4   8  10        3.54        9.82     19.37 o 
   5   8  10      222.89      231.23     28.32 o 
   6   8  10       30.87       18.32     21.74 o 
   7   8  10       23.05       31.47     26.39 o 
   1   9  10      304.27      292.22     25.17 o 
   2   9  10      203.61      202.12     23.50 o 
   3   9  10     1234.43     1249.96     43.54 o 
   4   9  10      814.49      765.98     40.71 o 
   5   9  10        3.37       -4.30     21.57 o 
   6   9  10      104.43      120.38     29.81 o 
   7   9  10       13.49       30.42     28.67 o 
   0  10  10      823.60      883.23     37.65 o 
   1  10  10      143.30       96.10     22.10 o 
   2  10  10       30.74       23.85     21.13 o 
   3  10  10       70.42       74.78     26.74 o 
   4  10  10      239.52      299.45     33.50 o 
   5  10  10       17.70       -0.61     23.41 o 
   6  10  10       17.90       16.31     24.55 o 
   1  11  10     2377.01     2401.54     60.47 o 
   2  11  10        6.70       -4.47     18.67 o 
   3  11  10       21.27       25.16     22.09 o 
   4  11  10      114.82      113.45     27.27 o 
   5  11  10       41.09       10.70     26.74 o 
   6  11  10        0.95       -6.75     23.76 o 
   0  12  10       13.60       12.27     22.44 o 
   1  12  10      766.59      689.87     41.06 o 
   2  12  10       30.83       68.56     24.72 o 
   3  12  10      477.12      424.59     36.05 o 
   4  12  10       56.24       72.68     24.90 o 
   5  12  10       28.01       26.83     24.28 o 
   1  13  10       11.23       12.19     20.51 o 
   2  13  10        1.30        8.59     22.00 o 
   3  13  10      123.69      151.15     29.46 o 
   4  13  10       60.21       74.08     28.67 o 
   5  13  10       26.30       51.11     28.84 o 
   0  14  10        4.98        2.63     20.51 o 
   1  14  10       18.01       19.64     20.60 o 
   2  14  10        4.03       29.63     23.06 o 
   3  14  10        5.41       14.90     26.12 o 
   4  14  10        1.43       10.43     24.55 o 
   1  15  10       15.69       43.31     25.16 o 
   2  15  10        5.98        2.45     21.65 o 
   3  15  10       23.03       19.11     24.81 o 
   0  16  10       30.67       39.45     26.39 o 
   1  16  10        5.48      -11.13     25.42 o 
   2  16  10        4.08       -3.51     24.90 o 
   1   1  11     5402.84     5582.88     53.44 o 
   2   1  11     1204.05     1301.57     29.18 o 
   3   1  11       39.22       59.97     12.89 o 
   4   1  11       12.23       16.74     15.52 o 
   5   1  11      264.34      217.83     22.36 o 
   6   1  11       31.16       36.47     24.63 o 
   7   1  11       24.46        6.58     24.90 o 
   8   1  11      264.63      196.42     37.44 o 
   0   2  11     5369.53     5526.91     53.53 o 
   1   2  11     5529.78     5667.11     55.91 o 
   2   2  11     1631.02     1575.87     32.98 o 
   3   2  11        0.10       -5.35     10.78 o 
   4   2  11       27.84       36.38     14.73 o 
   5   2  11      191.43      176.60     22.71 o 
   6   2  11        1.93       14.64     20.95 o 
   7   2  11       84.60       88.81     28.06 o 
   8   2  11      127.91      125.64     31.65 o 
   1   3  11       70.79       72.25     11.84 o 
   2   3  11        0.44        3.68     12.27 o 
   3   3  11       36.54       28.58     13.24 o 
   4   3  11      194.86      204.93     20.61 o 
   5   3  11      106.81      147.74     20.78 o 
   6   3  11        4.68       -6.93     19.29 o 
   7   3  11       13.86       23.85     22.36 o 
   8   3  11       20.10        7.01     25.34 o 
   0   4  11     7775.48     8054.43     70.78 o 
   1   4  11      352.20      398.97     19.30 o 
   2   4  11       51.98       61.37     14.55 o 
   3   4  11      838.11      804.21     28.70 o 
   4   4  11      404.39      420.84     25.88 o 
   5   4  11        3.86        7.71     14.73 o 
   6   4  11        5.46        5.08     17.01 o 
   7   4  11       11.73        4.56     22.97 o 
   8   4  11       37.01       61.72     26.04 o 
   1   5  11     2052.97     2102.90     39.42 o 
   2   5  11      600.74      755.09     25.62 o 
   3   5  11        0.28        5.96     12.36 o 
   4   5  11      105.47      133.97     18.15 o 
   5   5  11      148.14      152.39     22.88 o 
   6   5  11        1.40      -11.48     18.67 o 
   7   5  11        0.70       24.02     24.28 o 
   8   5  11       47.14       48.57     29.72 o 
   0   6  11       13.52        3.77      9.99 o 
   1   6  11        4.76        5.96      9.82 o 
   2   6  11      619.30      643.71     26.94 o 
   3   6  11       34.11       40.07     14.55 o 
   4   6  11       76.24       96.53     18.32 o 
   5   6  11       12.72       22.44     19.55 o 
   6   6  11        0.10       -2.02     20.86 o 
   7   6  11        3.70        5.70     21.74 o 
   1   7  11       38.86       45.68     13.24 o 
   2   7  11       71.57       61.55     15.26 o 
   3   7  11      258.84      248.26     23.50 o 
   4   7  11       14.41       23.14     19.81 o 
   5   7  11      302.00      307.80     30.87 o 
   6   7  11        0.91       -1.14     22.09 o 
   7   7  11        6.26        9.12     25.34 o 
   0   8  11      103.67      103.55     17.62 o 
   1   8  11      144.29      132.05     18.85 o 
   2   8  11       12.63        4.47     17.01 o 
   3   8  11        2.94       14.29     15.52 o 
   4   8  11       45.47       45.50     19.99 o 
   5   8  11       29.20       29.46     21.92 o 
   6   8  11        0.12       -0.26     24.37 o 
   7   8  11        1.26       12.54     24.63 o 
   1   9  11      337.06      335.11     25.61 o 
   2   9  11     1425.16     1399.19     45.75 o 
   3   9  11       25.83       41.03     21.22 o 
   4   9  11      295.98      300.26     30.52 o 
   5   9  11       92.52      106.26     25.43 o 
   6   9  11      108.39      109.77     30.16 o 
   7   9  11       11.50       26.39     25.16 o 
   0  10  11     4990.66     5243.64     83.95 o 
   1  10  11      620.63      637.88     36.58 o 
   2  10  11      266.45      205.99     27.36 o 
   3  10  11     1094.36     1088.15     47.31 o 
   4  10  11        1.12      -11.66     24.28 o 
   5  10  11        0.47       -2.19     24.02 o 
   6  10  11        8.12       19.46     27.44 o 
   1  11  11       10.71       23.06     22.97 o 
   2  11  11      155.40      182.73     24.02 o 
   3  11  11       39.24       27.09     21.39 o 
   4  11  11       18.72       33.66     24.46 o 
   5  11  11       47.68       26.91     26.39 o 
   6  11  11       59.92       48.66     28.49 o 
   0  12  11       13.75       15.87     20.86 o 
   1  12  11      327.35      319.47     31.66 o 
   2  12  11      135.43      150.02     26.30 o 
   3  12  11      154.22      184.21     29.99 o 
   4  12  11      140.57      148.09     29.72 o 
   5  12  11        9.49       -7.89     24.90 o 
   1  13  11       10.22       14.20     20.51 o 
   2  13  11      151.61      127.48     29.99 o 
   3  13  11       11.25       17.62     26.65 o 
   4  13  11       25.62       23.14     26.65 o 
   5  13  11       54.25       57.16     29.63 o 
   0  14  11        8.50        4.30     21.92 o 
   1  14  11      127.29      179.21     29.02 o 
   2  14  11       15.94       24.02     26.39 o 
   3  14  11       17.81       16.04     24.11 o 
   4  14  11       58.17       64.09     27.70 o 
   1  15  11       31.69       10.96     24.20 o 
   2  15  11       34.61       45.76     24.02 o 
   3  15  11       22.98        2.98     24.46 o 
   0  16  11        0.04        0.26     24.02 o 
   1  16  11       12.08       38.49     27.00 o 
   0   0  12     3369.68     3284.42     41.17 o 
   1   0  12      492.84      469.17     18.43 o 
   2   0  12       79.32       84.26     11.66 o 
   3   0  12     1053.83     1088.58     30.65 o 
   4   0  12     1782.59     1813.29     45.52 o 
   5   0  12        5.52       -5.44     16.31 o 
   6   0  12        7.84       35.42     23.49 o 
   7   0  12      388.63      391.04     35.52 o 
   8   0  12       42.76       37.35     27.18 o 
   1   1  12      712.10      795.84     22.30 o 
   2   1  12      379.26      391.01     18.34 o 
   3   1  12       14.14       -2.19     11.75 o 
   4   1  12      749.71      727.94     30.10 o 
   5   1  12       40.15       54.62     18.41 o 
   6   1  12      475.37      476.09     35.26 o 
   7   1  12       11.35       -7.71     25.77 o 
   8   1  12      125.51       67.86     33.67 o 
   0   2  12    17383.21    17617.83    100.34 o 
   1   2  12       69.96       74.79     14.73 o 
   2   2  12      596.06      572.56     22.29 o 
   3   2  12      861.29      835.19     29.23 o 
   4   2  12      291.31      266.43     21.22 o 
   5   2  12       24.84       31.56     16.04 o 
   6   2  12      412.44      436.32     34.47 o 
   7   2  12        0.03       10.78     23.49 o 
   8   2  12      276.41      227.81     38.14 o 
   1   3  12     8794.06     9087.97     75.89 o 
   2   3  12     1888.29     2125.33     39.85 o 
   3   3  12      261.36      307.30     19.64 o 
   4   3  12      191.62      187.21     19.82 o 
   5   3  12        3.45        3.86     14.55 o 
   6   3  12      117.22      122.57     24.20 o 
   7   3  12        9.92       12.71     22.18 o 
   8   3  12        7.66      -13.06     26.56 o 
   0   4  12    15956.05    16163.93    103.84 o 
   1   4  12      382.14      389.33     19.39 o 
   2   4  12      182.17      202.13     16.40 o 
   3   4  12      856.83      829.75     29.40 o 
   4   4  12      353.05      343.89     25.26 o 
   5   4  12        3.88        3.59     14.73 o 
   6   4  12       29.10       42.08     21.13 o 
   7   4  12        0.52      -10.87     20.86 o 
   8   4  12       33.01       26.21     27.09 o 
   1   5  12      212.92      205.47     16.57 o 
   2   5  12       15.98       28.84     13.94 o 
   3   5  12      252.53      241.34     21.13 o 
   4   5  12       52.39       75.48     17.88 o 
   5   5  12       15.91       -5.26     17.27 o 
   6   5  12       29.45       21.13     21.30 o 
   7   5  12       32.06       44.97     24.63 o 
   8   5  12       34.83       35.86     29.02 o 
   0   6  12     1843.31     1919.31     40.27 o 
   1   6  12      260.31      257.14     17.98 o 
   2   6  12      246.41      234.41     19.03 o 
   3   6  12       29.69       29.63     16.04 o 
   4   6  12      290.16      284.40     24.91 o 
   5   6  12        6.30        0.79     18.85 o 
   6   6  12       45.82       24.11     23.14 o 
   7   6  12       22.91       13.50     23.23 o 
   1   7  12       45.17       71.36     14.38 o 
   2   7  12       51.36       41.03     14.82 o 
   3   7  12        0.48        1.93     15.87 o 
   4   7  12      183.64      178.26     22.62 o 
   5   7  12        8.47       22.09     19.64 o 
   6   7  12      145.74      130.99     26.57 o 
   7   7  12        5.71      -17.18     24.28 o 
   0   8  12     4164.99     4124.62     67.00 o 
   1   8  12      253.82      283.78     22.27 o 
   2   8  12        4.71       14.55     14.73 o 
   3   8  12      104.71      107.75     17.97 o 
   4   8  12       32.90       30.16     18.06 o 
   5   8  12        0.13       -4.91     18.59 o 
   6   8  12       99.90      115.47     27.00 o 
   7   8  12       29.37       37.26     29.46 o 
   1   9  12     1049.32      996.74     38.54 o 
   2   9  12      595.50      541.89     34.04 o 
   3   9  12       51.72       35.16     19.99 o 
   4   9  12       25.56        4.12     23.06 o 
   5   9  12       23.83       27.53     22.62 o 
   6   9  12       14.94        2.81     26.65 o 
   7   9  12       15.71        5.70     26.30 o 
   0  10  12      573.50      540.73     35.97 o 
   1  10  12      133.06      125.73     25.87 o 
   2  10  12       99.42       75.23     25.25 o 
   3  10  12      241.39      261.31     31.74 o 
   4  10  12      129.57      109.07     27.36 o 
   5  10  12       81.99       75.22     24.99 o 
   6  10  12        2.00        9.56     25.77 o 
   1  11  12      169.03      131.52     27.01 o 
   2  11  12      134.21      133.53     25.60 o 
   3  11  12      144.49      131.96     26.92 o 
   4  11  12      111.79      113.71     26.92 o 
   5  11  12      118.22       83.12     28.67 o 
   6  11  12        2.88        1.84     25.77 o 
   0  12  12        1.29       -8.07     17.45 o 
   1  12  12       26.13       22.00     23.41 o 
   2  12  12       10.50       18.32     21.30 o 
   3  12  12       29.14       26.39     24.90 o 
   4  12  12       10.84       21.39     23.85 o 
   5  12  12       27.54       23.93     26.30 o 
   1  13  12      111.11      126.95     25.60 o 
   2  13  12       11.05       17.27     20.08 o 
   3  13  12      129.79      134.76     29.20 o 
   4  13  12        0.02        5.26     27.00 o 
   5  13  12       50.94       72.85     27.53 o 
   0  14  12      135.37      177.37     29.02 o 
   1  14  12       25.34        0.79     22.79 o 
   2  14  12       36.24       26.13     23.32 o 
   3  14  12       26.68       52.25     25.16 o 
   4  14  12        0.54       -1.75     27.79 o 
   1  15  12       26.98       28.58     25.95 o 
   2  15  12        0.61        2.10     22.27 o 
   3  15  12        1.82       12.45     23.06 o 
   0  16  12       21.55       35.77     28.84 o 
   1  16  12        0.91       -3.77     24.02 o 
   1   1  13     3836.80     3920.39     48.59 o 
   2   1  13      278.37      249.36     16.49 o 
   3   1  13       62.82       72.77     14.29 o 
   4   1  13      114.85      109.51     18.24 o 
   5   1  13        8.27        0.44     17.27 o 
   6   1  13       83.06       90.13     25.86 o 
   7   1  13      265.57      216.32     32.62 o 
   8   1  13        3.63       -5.00     32.17 o 
   0   2  13     5236.27     5076.96     62.20 o 
   1   2  13      355.41      408.19     18.95 o 
   2   2  13     1310.35     1415.65     33.57 o 
   3   2  13      108.46       98.20     15.61 o 
   4   2  13       69.14       72.59     17.10 o 
   5   2  13      120.19      149.14     22.01 o 
   6   2  13       39.79       40.06     23.76 o 
   7   2  13       24.38       19.55     25.34 o 
   8   2  13       65.77       58.21     31.82 o 
   1   3  13      185.97      180.48     17.80 o 
   2   3  13      882.52      852.77     27.74 o 
   3   3  13     1116.89     1172.28     34.16 o 
   4   3  13        0.40       -1.75     15.08 o 
   5   3  13        6.09       15.52     17.88 o 
   6   3  13      182.61      180.80     26.39 o 
   7   3  13       49.76       54.09     24.99 o 
   8   3  13        7.56       -3.51     28.75 o 
   0   4  13     1510.53     1549.77     35.78 o 
   1   4  13     1907.91     2102.03     40.28 o 
   2   4  13        0.13       12.89     11.83 o 
   3   4  13        3.89        5.00     13.94 o 
   4   4  13       60.06       67.51     18.15 o 
   5   4  13       57.34       48.92     19.64 o 
   6   4  13        3.13        4.30     18.76 o 
   7   4  13        0.22        8.77     21.57 o 
   8   4  13        0.19       -6.31     26.91 o 
   1   5  13        0.26       -0.88     10.52 o 
   2   5  13       80.60       84.96     15.08 o 
   3   5  13      481.57      497.83     26.05 o 
   4   5  13       37.07       44.45     18.15 o 
   5   5  13        0.00       -2.28     16.57 o 
   6   5  13        2.34        5.17     21.39 o 
   7   5  13       35.43       31.56     27.44 o 
   0   6  13        2.61       -4.12     11.57 o 
   1   6  13      346.94      357.16     21.58 o 
   2   6  13        0.69        1.31     13.33 o 
   3   6  13      435.53      459.45     26.23 o 
   4   6  13      197.91      240.87     24.73 o 
   5   6  13       16.13        9.38     18.06 o 
   6   6  13        0.16       -2.63     21.22 o 
   7   6  13       39.93       59.18     22.00 o 
   1   7  13       42.65       47.69     14.90 o 
   2   7  13       25.30       22.09     14.03 o 
   3   7  13      132.71      148.88     21.31 o 
   4   7  13       14.68        1.49     18.76 o 
   5   7  13        0.00        0.61     19.81 o 
   6   7  13       17.38       16.13     24.28 o 
   7   7  13       28.87       44.54     25.34 o 
   0   8  13     2290.62     2365.10     52.50 o 
   1   8  13      421.40      415.15     26.49 o 
   2   8  13      165.15      152.04     20.08 o 
   3   8  13       18.87       24.28     17.18 o 
   4   8  13       58.46       65.23     22.09 o 
   5   8  13       11.18       19.72     21.92 o 
   6   8  13        4.56      -12.36     20.95 o 
   7   8  13       10.01       10.08     25.34 o 
   1   9  13     2090.63     2015.19     53.00 o 
   2   9  13      440.90      379.17     28.68 o 
   3   9  13       10.70       14.90     18.06 o 
   4   9  13       22.91       27.26     21.57 o 
   5   9  13      184.98      163.61     32.35 o 
   6   9  13       13.39        8.15     24.20 o 
   0  10  13        3.25      -11.13     23.41 o 
   1  10  13     3843.82     3708.34     74.93 o 
   2  10  13      253.42      224.05     28.76 o 
   3  10  13      987.51      915.12     43.70 o 
   4  10  13      245.27      227.72     30.25 o 
   5  10  13        0.93       -7.54     23.49 o 
   6  10  13       38.45       27.62     25.69 o 
   1  11  13      265.68      246.85     29.90 o 
   2  11  13       21.65       29.63     24.37 o 
   3  11  13       51.61       31.30     22.27 o 
   4  11  13        0.12        0.79     20.16 o 
   5  11  13       77.03       82.06     29.55 o 
   6  11  13        0.06        2.19     25.34 o 
   0  12  13       45.49       51.64     20.95 o 
   1  12  13       53.35       58.74     23.76 o 
   2  12  13       32.17       42.34     24.20 o 
   3  12  13       32.44       42.96     23.85 o 
   4  12  13        0.24       -6.22     20.51 o 
   5  12  13       18.55       13.59     27.79 o 
   1  13  13        2.64       -1.58     19.55 o 
   2  13  13       28.73       47.60     23.49 o 
   3  13  13      193.03      147.22     33.41 o 
   4  13  13        0.03      -12.36     25.69 o 
   0  14  13      102.57      146.85     30.34 o 
   1  14  13        4.04       -9.64     21.04 o 
   2  14  13       17.99       42.78     24.46 o 
   3  14  13       38.59       46.90     26.04 o 
   4  14  13        7.87        0.96     24.63 o 
   1  15  13       94.84      133.35     30.42 o 
   2  15  13        9.00       -0.88     23.06 o 
   3  15  13       35.36       -0.53     27.18 o 
   0  16  13       20.43       15.78     27.35 o 
   1  16  13       72.08       77.50     31.47 o 
   0   0  14       41.97       67.95     10.61 o 
   1   0  14     1039.42     1032.58     26.97 o 
   2   0  14       49.70       41.73     10.96 o 
   3   0  14       31.85       29.02     12.89 o 
   4   0  14       41.33       48.66     17.27 o 
   5   0  14       24.67       30.25     17.88 o 
   6   0  14       12.53       11.92     21.83 o 
   7   0  14       47.79       85.04     29.54 o 
   8   0  14        3.79        0.79     27.26 o 
   1   1  14      468.92      515.94     22.99 o 
   2   1  14      320.04      337.08     18.16 o 
   3   1  14       29.53       25.95     12.80 o 
   4   1  14        6.45        7.45     16.22 o 
   5   1  14        4.96       -4.73     18.50 o 
   6   1  14      230.38      193.17     27.88 o 
   7   1  14       92.17       78.03     31.91 o 
   8   1  14        9.25       10.96     28.75 o 
   0   2  14     3396.88     3377.37     51.18 o 
   1   2  14        0.02        3.24     12.01 o 
   2   2  14      259.37      302.93     18.33 o 
   3   2  14      519.07      513.33     25.44 o 
   4   2  14       83.18       78.38     16.40 o 
   5   2  14      223.67      208.79     24.38 o 
   6   2  14        1.06       19.11     21.57 o 
   7   2  14       10.35       13.59     25.16 o 
   8   2  14        4.24        7.01     32.52 o 
   1   3  14     3769.38     3715.78     52.60 o 
   2   3  14     1205.60     1286.72     34.70 o 
   3   3  14      105.25      123.36     17.10 o 
   4   3  14      299.11      337.73     25.52 o 
   5   3  14      300.97      264.49     27.71 o 
   6   3  14        0.25       -8.15     21.92 o 
   7   3  14        7.58       24.90     24.46 o 
   8   3  14       10.78       14.99     28.40 o 
   0   4  14     2166.98     2244.08     42.76 o 
   1   4  14      184.77      184.86     15.70 o 
   2   4  14      500.71      509.20     24.30 o 
   3   4  14     1090.79     1129.70     35.82 o 
   4   4  14        3.78       -8.33     16.74 o 
   5   4  14        8.24       16.66     17.53 o 
   6   4  14        4.09       14.38     19.81 o 
   7   4  14        1.92        5.87     23.14 o 
   8   4  14        5.24       -2.72     25.86 o 
   1   5  14      373.81      394.64     21.23 o 
   2   5  14     1562.95     1531.67     39.98 o 
   3   5  14      104.53       92.94     16.83 o 
   4   5  14      262.26      267.55     23.94 o 
   5   5  14        0.87      -14.82     17.27 o 
   6   5  14       13.15       12.71     22.35 o 
   7   5  14        0.69       -6.57     24.63 o 
   0   6  14       22.78       30.51     13.50 o 
   1   6  14      834.87      905.29     29.84 o 
   2   6  14        4.72       10.96     13.06 o 
   3   6  14      102.60       94.87     17.62 o 
   4   6  14       81.95       66.02     19.55 o 
   5   6  14       16.45       19.73     19.81 o 
   6   6  14       14.94       17.45     20.60 o 
   7   6  14       30.54       18.06     24.81 o 
   1   7  14        0.12        1.58     12.97 o 
   2   7  14       13.08        2.54     14.03 o 
   3   7  14      588.53      572.60     31.93 o 
   4   7  14       92.34       60.76     20.87 o 
   5   7  14       19.04       29.37     20.86 o 
   6   7  14       27.50       30.07     25.25 o 
   7   7  14        2.99       -6.22     23.93 o 
   0   8  14     2283.90     2268.89     53.46 o 
   1   8  14       46.41       54.36     18.06 o 
   2   8  14      302.39      295.10     25.87 o 
   3   8  14       70.76       61.02     18.15 o 
   4   8  14       14.55       40.06     20.60 o 
   5   8  14       48.99       69.87     22.18 o 
   6   8  14        1.01       -1.93     25.95 o 
   7   8  14        1.21       -0.70     27.88 o 
   1   9  14       69.93       35.95     22.18 o 
   2   9  14      653.34      667.72     35.71 o 
   3   9  14        0.74       -2.10     19.29 o 
   4   9  14        5.80        1.23     21.83 o 
   5   9  14       29.84       48.83     26.04 o 
   6   9  14       47.35       16.66     28.49 o 
   0  10  14       40.70       30.16     24.99 o 
   1  10  14       45.91       64.00     26.91 o 
   2  10  14     1091.36      981.17     45.46 o 
   3  10  14      247.18      281.48     29.90 o 
   4  10  14        2.32       -7.80     22.71 o 
   5  10  14       71.75       76.80     25.78 o 
   6  10  14       11.58        4.30     29.02 o 
   1  11  14      476.55      414.95     33.59 o 
   2  11  14      760.80      718.10     42.90 o 
   3  11  14       46.75       43.48     26.48 o 
   4  11  14        8.70       -3.77     20.95 o 
   5  11  14       17.40       25.51     25.77 o 
   0  12  14       82.69       61.46     24.81 o 
   1  12  14       50.71       38.49     22.27 o 
   2  12  14        2.05        6.57     22.79 o 
   3  12  14      115.45      122.92     26.92 o 
   4  12  14        1.94       21.30     25.95 o 
   5  12  14       32.47       30.16     29.46 o 
   1  13  14      111.29      107.23     27.97 o 
   2  13  14        0.91        3.24     20.86 o 
   3  13  14        2.61        6.22     25.51 o 
   4  13  14        0.40       14.64     27.70 o 
   0  14  14       37.04       49.45     25.95 o 
   1  14  14       42.73       30.95     23.41 o 
   2  14  14       25.86       26.04     23.58 o 
   3  14  14       25.34       43.22     26.48 o 
   1  15  14       44.56       36.29     28.40 o 
   2  15  14       24.44       11.57     26.30 o 
   1   1  15       46.43       37.87     12.71 o 
   2   1  15     1202.87     1245.82     33.64 o 
   3   1  15       25.15       20.34     12.27 o 
   4   1  15       52.55       43.05     15.52 o 
   5   1  15        2.21       -2.45     18.32 o 
   6   1  15      162.83      132.22     28.23 o 
   7   1  15      401.13      421.83     39.20 o 
   8   1  15      136.17      111.08     35.42 o 
   0   2  15    10194.70    10760.32     88.21 o 
   1   2  15     2291.69     2372.53     42.42 o 
   2   2  15     2179.27     2214.79     44.07 o 
   3   2  15        6.60       18.67     14.55 o 
   4   2  15        0.26        1.40     15.08 o 
   5   2  15       92.51       98.28     21.57 o 
   6   2  15       30.48       17.62     22.09 o 
   7   2  15       52.65       35.86     26.74 o 
   8   2  15      228.86      241.83     38.76 o 
   1   3  15      273.23      262.68     19.38 o 
   2   3  15       48.20       47.08     13.85 o 
   3   3  15       58.62       62.51     16.31 o 
   4   3  15       83.93       84.78     20.17 o 
   5   3  15       10.36        0.70     17.97 o 
   6   3  15      224.83      259.37     30.16 o 
   7   3  15        8.38        8.42     23.14 o 
   8   3  15        1.76       -4.91     27.00 o 
   0   4  15     1834.44     2050.60     42.03 o 
   1   4  15       32.82       41.56     14.38 o 
   2   4  15      605.79      638.69     26.94 o 
   3   4  15       24.42       17.18     13.68 o 
   4   4  15      120.15      130.47     21.66 o 
   5   4  15       71.16       56.72     20.34 o 
   6   4  15        4.34      -10.43     20.34 o 
   7   4  15        4.25       -2.54     22.79 o 
   1   5  15       38.95       46.29     12.45 o 
   2   5  15      234.74      239.49     19.73 o 
   3   5  15        9.84        4.12     13.68 o 
   4   5  15        8.87       -3.86     14.64 o 
   5   5  15        0.39        0.96     17.62 o 
   6   5  15      190.64      194.21     31.13 o 
   7   5  15       41.02        2.63     25.86 o 
   0   6  15      486.90      585.58     25.88 o 
   1   6  15       27.93       31.03     13.76 o 
   2   6  15      165.26      168.88     18.85 o 
   3   6  15       11.62       19.81     15.52 o 
   4   6  15       64.45       65.84     20.25 o 
   5   6  15        1.82      -16.13     18.41 o 
   6   6  15        5.53       -5.52     21.13 o 
   7   6  15        0.01       -1.67     24.63 o 
   1   7  15      183.21      201.50     19.90 o 
   2   7  15      686.94      771.60     32.90 o 
   3   7  15      206.74      176.51     22.10 o 
   4   7  15       11.94        9.03     16.48 o 
   5   7  15      146.52      144.76     25.95 o 
   6   7  15        2.67       11.83     19.46 o 
   7   7  15       34.16       24.28     26.56 o 
   0   8  15      760.10      733.24     35.63 o 
   1   8  15       47.13       41.82     18.24 o 
   2   8  15      150.60      136.87     21.83 o 
   3   8  15       60.20       39.63     19.55 o 
   4   8  15       27.38       18.06     19.73 o 
   5   8  15       92.03      108.89     23.85 o 
   6   8  15        0.34        8.07     25.51 o 
   7   8  15        1.12       26.21     25.77 o 
   1   9  15       15.23       44.62     22.97 o 
   2   9  15      115.89      123.36     23.23 o 
   3   9  15       83.76      108.80     22.80 o 
   4   9  15      307.41      286.14     32.10 o 
   5   9  15        7.65       15.43     22.53 o 
   6   9  15      101.97      135.28     30.51 o 
   0  10  15     2448.73     2329.10     62.85 o 
   1  10  15     1549.79     1610.00     53.13 o 
   2  10  15      810.08      858.81     43.26 o 
   3  10  15      288.48      299.29     32.62 o 
   4  10  15      150.94      118.10     28.58 o 
   5  10  15       71.59       64.88     29.28 o 
   6  10  15        7.16       -4.38     27.18 o 
   1  11  15      397.75      450.61     33.15 o 
   2  11  15        1.93        2.19     23.06 o 
   3  11  15      121.81       96.71     28.49 o 
   4  11  15        0.84       15.52     22.79 o 
   5  11  15        8.04      -11.75     24.90 o 
   0  12  15       44.01       35.86     25.69 o 
   1  12  15       72.37       73.91     22.53 o 
   2  12  15       64.89       74.43     23.23 o 
   3  12  15      176.13      183.51     30.78 o 
   4  12  15       36.31       28.40     24.46 o 
   5  12  15       38.10       32.88     27.26 o 
   1  13  15        0.22       -9.99     21.92 o 
   2  13  15       91.91      116.52     26.30 o 
   3  13  15       14.13       29.63     25.42 o 
   4  13  15       93.12       77.85     30.16 o 
   0  14  15       30.34       38.92     24.11 o 
   1  14  15       67.03      116.51     27.97 o 
   2  14  15       13.45       24.98     24.02 o 
   3  14  15        1.32      -20.78     28.75 o 
   1  15  15        6.67       -7.71     27.97 o 
   2  15  15        0.13        4.65     26.56 o 
   0   0  16     1211.06     1286.54     31.45 o 
   1   0  16     5452.36     5338.81     64.15 o 
   2   0  16      298.32      308.55     19.30 o 
   3   0  16      572.98      597.48     25.97 o 
   4   0  16      447.47      457.87     29.03 o 
   5   0  16      222.38      252.28     25.96 o 
   6   0  16        2.44       10.87     24.90 o 
   7   0  16      294.57      263.94     35.69 o 
   8   0  16      140.46      156.94     34.54 o 
   1   1  16      615.03      664.41     24.05 o 
   2   1  16     1565.68     1609.36     37.79 o 
   3   1  16       30.42       24.99     15.17 o 
   4   1  16      203.55      149.95     20.87 o 
   5   1  16       21.84       20.60     21.57 o 
   6   1  16       35.40       42.87     22.44 o 
   7   1  16        0.77       15.34     27.88 o 
   8   1  16        4.90       -1.14     29.28 o 
   0   2  16      265.04      311.35     28.42 o 
   1   2  16     1669.27     1714.23     38.33 o 
   2   2  16     3917.43     3900.93     59.62 o 
   3   2  16       83.56       72.42     15.96 o 
   4   2  16      385.67      411.00     27.89 o 
   5   2  16       70.82       74.26     20.78 o 
   6   2  16       68.76       83.81     25.42 o 
   7   2  16        0.86       11.57     25.34 o 
   8   2  16       16.98        3.95     32.00 o 
   1   3  16      409.67      446.34     22.46 o 
   2   3  16       84.84      113.63     17.27 o 
   3   3  16       17.90       13.94     15.87 o 
   4   3  16      847.00      880.54     36.77 o 
   5   3  16      102.84      144.23     22.36 o 
   6   3  16      174.44      198.95     28.85 o 
   7   3  16       17.81       21.39     23.06 o 
   0   4  16      243.41      234.77     19.21 o 
   1   4  16      200.16      229.40     18.15 o 
   2   4  16     3083.72     3125.93     56.00 o 
   3   4  16      412.57      414.36     25.61 o 
   4   4  16      329.30      328.26     26.05 o 
   5   4  16        0.80      -11.05     18.76 o 
   6   4  16       58.45       42.61     21.57 o 
   7   4  16        0.00       -4.73     25.86 o 
   1   5  16      109.69       84.87     15.26 o 
   2   5  16      424.02      444.20     24.47 o 
   3   5  16      108.11      116.70     18.41 o 
   4   5  16       37.99       27.09     18.94 o 
   5   5  16      128.13      122.66     22.97 o 
   6   5  16       20.57        6.75     22.71 o 
   7   5  16        7.40        1.75     22.44 o 
   0   6  16        2.52       10.26     12.54 o 
   1   6  16       66.71       59.62     15.43 o 
   2   6  16      134.59      142.57     17.62 o 
   3   6  16        6.17       26.12     16.92 o 
   4   6  16       49.36       65.93     20.25 o 
   5   6  16       29.45       36.65     20.87 o 
   6   6  16       27.34       18.59     24.99 o 
   7   6  16       53.13       34.98     27.44 o 
   1   7  16        6.93        7.80     15.69 o 
   2   7  16      380.77      371.35     26.40 o 
   3   7  16        1.07       -0.35     16.13 o 
   4   7  16        1.41        2.63     17.71 o 
   5   7  16        0.53        9.38     21.74 o 
   6   7  16       10.38       14.11     21.57 o 
   7   7  16       10.30      -12.45     24.02 o 
   0   8  16     1416.89     1411.06     45.05 o 
   1   8  16      605.12      603.14     32.02 o 
   2   8  16     1987.61     1888.11     52.98 o 
   3   8  16      570.90      555.80     34.39 o 
   4   8  16       75.72       71.80     23.58 o 
   5   8  16        8.75       25.86     23.23 o 
   6   8  16       17.93       12.27     23.58 o 
   1   9  16     1883.60     1771.49     53.24 o 
   2   9  16      202.61      232.80     26.66 o 
   3   9  16       75.30      126.95     24.46 o 
   4   9  16      372.64      328.95     32.97 o 
   5   9  16       31.15       33.05     26.04 o 
   6   9  16       10.01       -9.47     24.81 o 
   0  10  16     1023.85      980.40     44.93 o 
   1  10  16        1.01        1.75     22.27 o 
   2  10  16       10.42       40.41     25.51 o 
   3  10  16        0.01        0.88     21.48 o 
   4  10  16       15.43        2.10     23.85 o 
   5  10  16        5.51       -7.89     23.93 o 
   6  10  16        4.43       -9.82     23.93 o 
   1  11  16        8.99        3.07     21.74 o 
   2  11  16       49.04       25.60     25.07 o 
   3  11  16      489.20      418.01     37.45 o 
   4  11  16      190.08      201.05     30.78 o 
   5  11  16       97.62       91.62     27.70 o 
   0  12  16      195.12      238.85     31.04 o 
   1  12  16       42.83        0.70     21.30 o 
   2  12  16       54.26       55.50     25.25 o 
   3  12  16        9.59       -0.88     23.58 o 
   4  12  16        1.32       -9.73     27.53 o 
   5  12  16      157.94      155.10     33.49 o 
   1  13  16       65.87       76.89     24.64 o 
   2  13  16       84.53      112.57     27.62 o 
   3  13  16        0.04       12.27     22.62 o 
   4  13  16        5.20        3.16     29.02 o 
   0  14  16        4.39       31.82     24.28 o 
   1  14  16        3.76       16.48     22.00 o 
   2  14  16       13.31       55.32     24.55 o 
   3  14  16        6.16       -0.70     23.67 o 
   1  15  16        0.35       21.39     24.90 o 
   2  15  16       15.67       -4.21     24.11 o 
   1   1  17      299.74      351.97     20.61 o 
   2   1  17       79.42       74.17     15.61 o 
   3   1  17      546.93      519.54     27.02 o 
   4   1  17      151.51      180.36     22.27 o 
   5   1  17      832.43      878.76     43.35 o 
   6   1  17        8.51       -1.05     22.71 o 
   7   1  17       14.60        7.63     23.85 o 
   0   2  17      258.75      218.38     17.63 o 
   1   2  17       99.98      129.41     16.48 o 
   2   2  17      332.67      330.57     22.28 o 
   3   2  17      441.36      430.60     25.61 o 
   4   2  17      101.86      116.35     19.55 o 
   5   2  17      388.34      351.51     31.05 o 
   6   2  17      126.76       83.64     27.79 o 
   7   2  17        7.11        9.29     24.02 o 
   1   3  17       35.09        6.22     13.76 o 
   2   3  17        3.91       10.17     14.55 o 
   3   3  17      140.29      129.94     19.38 o 
   4   3  17        2.92        0.96     18.76 o 
   5   3  17      138.19      165.19     25.43 o 
   6   3  17        6.87       14.64     23.41 o 
   7   3  17       49.67       36.30     24.46 o 
   0   4  17      171.57      203.26     17.71 o 
   1   4  17      124.22      132.14     16.13 o 
   2   4  17      408.31      436.21     25.53 o 
   3   4  17     1003.89      972.39     37.39 o 
   4   4  17      411.23      382.40     30.26 o 
   5   4  17      206.44      177.47     25.87 o 
   6   4  17      119.54      130.37     29.02 o 
   7   4  17       42.90       44.89     26.39 o 
   1   5  17      164.80      158.19     17.62 o 
   2   5  17       78.84       51.64     16.48 o 
   3   5  17      233.61      228.43     22.97 o 
   4   5  17      365.47      342.04     27.28 o 
   5   5  17       82.30       98.54     23.15 o 
   6   5  17      166.93      152.82     30.16 o 
   7   5  17       31.08       19.55     23.49 o 
   0   6  17     1415.33     1420.34     41.37 o 
   1   6  17      149.77      186.24     19.73 o 
   2   6  17      138.06      124.07     18.76 o 
   3   6  17        0.28        9.99     15.52 o 
   4   6  17       10.73        5.08     18.67 o 
   5   6  17      314.65      294.39     31.48 o 
   6   6  17        2.27       -9.38     21.04 o 
   7   6  17       14.34       18.06     22.71 o 
   1   7  17      944.68      906.48     34.76 o 
   2   7  17       10.33       19.72     16.74 o 
   3   7  17      112.45       90.75     19.73 o 
   4   7  17      135.74      182.81     25.43 o 
   5   7  17      107.46      103.02     25.25 o 
   6   7  17        9.14        9.91     25.42 o 
   7   7  17        3.26        3.07     26.83 o 
   0   8  17      182.71      194.05     23.24 o 
   1   8  17      877.15      944.52     39.14 o 
   2   8  17      354.73      400.00     29.64 o 
   3   8  17       51.97       51.29     23.93 o 
   4   8  17        9.92       -3.42     22.27 o 
   5   8  17       16.10       19.99     23.41 o 
   6   8  17        0.56        2.72     22.97 o 
   1   9  17      961.04     1009.41     43.09 o 
   2   9  17       12.36      -10.43     19.99 o 
   3   9  17       83.82       67.51     24.20 o 
   4   9  17      315.62      308.85     32.88 o 
   5   9  17       55.54       58.91     25.16 o 
   6   9  17       57.20       47.78     29.19 o 
   0  10  17      130.78      163.96     27.88 o 
   1  10  17        1.03       -8.42     21.04 o 
   2  10  17      596.93      586.32     38.77 o 
   3  10  17      481.87      478.00     37.63 o 
   4  10  17      137.37      168.34     29.63 o 
   5  10  17        0.03        5.52     19.72 o 
   6  10  17       15.69        4.38     26.21 o 
   1  11  17        6.96       16.57     21.30 o 
   2  11  17        3.69        3.77     21.92 o 
   3  11  17      232.25      201.15     30.69 o 
   4  11  17      163.00      174.22     32.00 o 
   5  11  17       14.34       23.93     27.70 o 
   0  12  17      128.89      122.22     26.48 o 
   1  12  17        5.19        8.68     23.49 o 
   2  12  17       32.74       30.60     25.51 o 
   3  12  17        5.91       19.55     21.39 o 
   4  12  17        4.35        5.26     23.85 o 
   1  13  17       67.69       40.77     24.64 o 
   2  13  17        8.99       17.18     21.65 o 
   3  13  17        2.64        1.14     25.69 o 
   4  13  17       54.93       65.66     27.88 o 
   0  14  17       17.16       24.72     27.70 o 
   1  14  17       22.71       33.14     25.95 o 
   2  14  17       26.28       24.55     24.28 o 
   3  14  17        3.13      -11.83     27.09 o 
   1  15  17       24.17       22.36     24.37 o 
   0   0  18     2176.99     2290.52     44.69 o 
   1   0  18      128.74      120.83     15.70 o 
   2   0  18       52.57       56.90     14.47 o 
   3   0  18       95.34       85.75     17.18 o 
   4   0  18     1336.49     1410.58     44.78 o 
   5   0  18     2041.05     2157.14     61.94 o 
   6   0  18     1396.35     1367.41     56.62 o 
   7   0  18      261.46      254.64     35.34 o 
   1   1  18      672.37      700.12     26.94 o 
   2   1  18     1551.99     1516.31     40.24 o 
   3   1  18       25.01       13.59     13.59 o 
   4   1  18     1343.24     1365.45     46.54 o 
   5   1  18      261.53      253.51     30.78 o 
   6   1  18       59.31       86.09     26.74 o 
   7   1  18      107.75      154.04     31.65 o 
   0   2  18     1494.56     1467.48     37.34 o 
   1   2  18       23.71       14.11     13.06 o 
   2   2  18      127.94      113.90     16.40 o 
   3   2  18       16.80       28.58     16.13 o 
   4   2  18      160.60      175.28     23.15 o 
   5   2  18       10.00       -1.14     22.27 o 
   6   2  18       59.40       67.86     25.95 o 
   7   2  18       48.51       42.69     28.93 o 
   1   3  18      277.37      298.80     19.82 o 
   2   3  18      472.82      461.77     25.62 o 
   3   3  18      124.08      134.59     19.38 o 
   4   3  18       43.86       31.04     19.73 o 
   5   3  18       12.52        2.72     19.55 o 
   6   3  18       94.24       65.05     26.39 o 
   7   3  18        0.17      -14.29     24.37 o 
   0   4  18     2143.48     2130.23     47.49 o 
   1   4  18      368.48      335.49     22.37 o 
   2   4  18      573.68      569.47     28.60 o 
   3   4  18       24.18       35.42     17.71 o 
   4   4  18     1097.75     1153.78     45.47 o 
   5   4  18       62.94      109.41     22.97 o 
   6   4  18       76.99       97.84     25.60 o 
   7   4  18        0.80        4.91     24.37 o 
   1   5  18      144.98      196.85     19.47 o 
   2   5  18      118.56      106.44     17.19 o 
   3   5  18       15.28       14.20     15.34 o 
   4   5  18      113.91      112.49     23.15 o 
   5   5  18        3.58       -1.05     18.41 o 
   6   5  18       14.14       11.05     25.25 o 
   7   5  18       20.34        4.47     29.19 o 
   0   6  18       15.08       13.50     14.55 o 
   1   6  18      182.52      169.23     19.38 o 
   2   6  18       56.35       58.21     16.22 o 
   3   6  18       34.48       27.44     16.39 o 
   4   6  18        8.50       28.05     19.72 o 
   5   6  18        2.45        2.10     20.69 o 
   6   6  18       54.24       36.12     24.20 o 
   7   6  18        0.17        5.08     27.53 o 
   1   7  18       92.12       92.41     21.92 o 
   2   7  18      283.07      292.11     24.99 o 
   3   7  18       44.86       27.44     17.88 o 
   4   7  18      437.36      441.94     33.94 o 
   5   7  18       23.63       21.13     25.60 o 
   6   7  18       13.93        9.12     25.69 o 
   0   8  18     2036.88     1997.98     55.71 o 
   1   8  18      173.45      177.21     25.25 o 
   2   8  18      193.31      191.24     25.25 o 
   3   8  18        5.75        5.08     19.81 o 
   4   8  18      267.95      255.79     30.87 o 
   5   8  18        0.00      -17.62     23.32 o 
   6   8  18        1.41       -3.33     23.67 o 
   1   9  18       17.47       32.96     21.65 o 
   2   9  18        0.01       -0.96     20.86 o 
   3   9  18      521.53      582.49     39.38 o 
   4   9  18        0.23        2.28     21.65 o 
   5   9  18       34.07       -1.93     24.46 o 
   6   9  18       28.16       23.58     27.00 o 
   0  10  18      832.94      828.90     43.08 o 
   1  10  18        0.77        2.02     21.92 o 
   2  10  18       18.82        7.28     25.25 o 
   3  10  18        0.57        6.75     24.20 o 
   4  10  18       98.62       69.44     26.04 o 
   5  10  18        4.85        2.72     26.91 o 
   1  11  18       29.41        4.56     21.22 o 
   2  11  18        0.84       14.20     21.48 o 
   3  11  18       45.82       44.10     24.46 o 
   4  11  18       72.59       71.19     30.33 o 
   5  11  18       36.52       52.60     27.44 o 
   0  12  18      378.31      480.49     36.39 o 
   1  12  18        6.16       -4.30     20.43 o 
   2  12  18      146.45      206.74     31.48 o 
   3  12  18       65.96       69.52     24.90 o 
   4  12  18        4.94        7.54     27.18 o 
   1  13  18      145.13      161.76     30.69 o 
   2  13  18       25.11       51.55     24.28 o 
   3  13  18       63.28       53.48     28.93 o 
   0  14  18        2.00        5.35     23.32 o 
   1  14  18        0.38       -6.66     22.27 o 
   2  14  18       27.67       28.84     25.07 o 
   1   1  19       22.76       30.07     15.34 o 
   2   1  19      110.36       99.34     18.32 o 
   3   1  19      358.79      373.36     25.26 o 
   4   1  19       26.17       17.45     21.30 o 
   5   1  19       31.93       23.06     25.25 o 
   6   1  19      416.24      378.16     36.92 o 
   7   1  19       20.91       14.11     27.79 o 
   0   2  19      216.19      182.67     19.91 o 
   1   2  19      425.12      414.82     23.33 o 
   2   2  19        6.91       15.87     15.25 o 
   3   2  19        2.04        8.85     17.18 o 
   4   2  19        1.01       -7.28     18.50 o 
   5   2  19       40.86       16.39     21.22 o 
   6   2  19        1.27       10.70     22.71 o 
   7   2  19        5.12        3.59     25.60 o 
   1   3  19      449.54      470.10     24.39 o 
   2   3  19      542.85      548.39     27.90 o 
   3   3  19      119.67       93.99     20.87 o 
   4   3  19       97.56       90.22     20.78 o 
   5   3  19        0.62       14.46     21.13 o 
   6   3  19       93.99       77.68     26.13 o 
   7   3  19       38.03       26.74     25.42 o 
   0   4  19       83.17       52.52     17.36 o 
   1   4  19       13.49       20.78     13.50 o 
   2   4  19      307.11      337.91     23.50 o 
   3   4  19       33.07       28.76     18.15 o 
   4   4  19      223.22      237.37     26.74 o 
   5   4  19       19.08       21.30     21.04 o 
   6   4  19       12.08       15.17     23.93 o 
   7   4  19        4.33       -3.77     27.26 o 
   1   5  19       62.90       78.03     17.89 o 
   2   5  19      434.53      423.92     27.54 o 
   3   5  19       74.47       78.64     19.90 o 
   4   5  19        0.68        0.26     21.04 o 
   5   5  19      156.14      178.60     25.78 o 
   6   5  19        1.06      -19.11     23.67 o 
   7   5  19        0.65        7.36     24.81 o 
   0   6  19       22.83       39.01     16.83 o 
   1   6  19      256.62      260.71     23.33 o 
   2   6  19      337.47      337.82     25.17 o 
   3   6  19       21.41       11.75     15.78 o 
   4   6  19      198.81      187.38     25.08 o 
   5   6  19       94.33      103.10     26.83 o 
   6   6  19        5.28        7.98     25.86 o 
   7   6  19       20.11       12.71     25.69 o 
   1   7  19      788.92      755.77     35.80 o 
   2   7  19       72.54       88.64     19.64 o 
   3   7  19       76.24       75.40     21.48 o 
   4   7  19      363.33      379.82     34.03 o 
   5   7  19      185.79      221.22     33.49 o 
   6   7  19      140.36      135.99     31.91 o 
   0   8  19      862.44      855.23     40.80 o 
   1   8  19      434.85      429.95     30.35 o 
   2   8  19      429.21      410.12     30.61 o 
   3   8  19      167.88      160.81     25.78 o 
   4   8  19       82.75       97.14     25.95 o 
   5   8  19       49.36       29.37     25.25 o 
   6   8  19        4.67       -4.47     24.28 o 
   1   9  19        3.38       25.95     16.48 o 
   2   9  19      176.56      178.87     25.43 o 
   3   9  19       90.73      104.42     25.60 o 
   4   9  19       30.97       20.95     23.85 o 
   5   9  19        6.09        5.70     23.49 o 
   6   9  19        4.01        6.49     22.62 o 
   0  10  19       82.87       91.71     22.71 o 
   1  10  19       50.22       56.55     23.76 o 
   2  10  19      497.22      384.16     35.26 o 
   3  10  19      239.26      205.27     33.23 o 
   4  10  19       10.11       19.20     22.62 o 
   5  10  19      165.25      174.83     33.84 o 
   1  11  19       12.30       26.48     21.39 o 
   2  11  19       16.68       11.84     20.86 o 
   3  11  19       69.34      107.57     26.92 o 
   4  11  19        0.55       -3.51     24.46 o 
   5  11  19        0.58       16.48     24.63 o 
   0  12  19       16.58       34.10     23.85 o 
   1  12  19      149.32      144.05     27.53 o 
   2  12  19        0.51        8.68     23.32 o 
   3  12  19        0.36       -9.12     20.08 o 
   4  12  19       36.76       31.65     27.53 o 
   1  13  19       10.50        3.68     20.95 o 
   2  13  19        7.26       -7.01     22.97 o 
   3  13  19       52.82       70.05     26.91 o 
   0  14  19       30.68       60.32     26.21 o 
   1  14  19       30.46       27.62     23.85 o 
   2  14  19       37.32       46.99     28.49 o 
   0   0  20       53.54       42.00     13.33 o 
   1   0  20      356.13      362.33     22.72 o 
   2   0  20        2.88       -7.36     14.29 o 
   3   0  20        0.00      -16.13     16.13 o 
   4   0  20     1265.64     1346.26     48.81 o 
   5   0  20       56.24       40.24     27.97 o 
   6   0  20        9.42        1.93     24.81 o 
   7   0  20      115.50      109.07     31.91 o 
   1   1  20       48.41       42.26     13.68 o 
   2   1  20       83.24       89.78     16.92 o 
   3   1  20      742.74      756.54     34.05 o 
   4   1  20       58.34       65.84     24.20 o 
   5   1  20        1.77        2.98     22.97 o 
   6   1  20        0.54        7.80     25.77 o 
   7   1  20        0.52      -10.61     26.91 o 
   0   2  20     2195.74     2190.40     47.93 o 
   1   2  20       81.20       85.22     16.04 o 
   2   2  20       11.43       21.39     15.60 o 
   3   2  20     1611.53     1618.74     46.90 o 
   4   2  20       97.69      121.34     24.11 o 
   5   2  20       26.23       38.92     23.14 o 
   6   2  20       34.25       19.11     27.62 o 
   7   2  20       42.80       36.47     26.13 o 
   1   3  20      213.54      217.03     19.47 o 
   2   3  20        0.42       -2.54     17.01 o 
   3   3  20      302.80      305.36     25.78 o 
   4   3  20      237.09      235.97     27.36 o 
   5   3  20      206.59      208.86     27.53 o 
   6   3  20       77.52       60.32     25.95 o 
   7   3  20       18.42       22.09     24.63 o 
   0   4  20       21.86       14.64     15.34 o 
   1   4  20      302.44      309.41     22.89 o 
   2   4  20      284.80      317.55     24.91 o 
   3   4  20        1.22        8.50     17.09 o 
   4   4  20       43.22       43.13     19.64 o 
   5   4  20       11.43       -7.89     20.86 o 
   6   4  20        9.75        7.54     25.86 o 
   7   4  20        4.51       16.39     28.84 o 
   1   5  20      210.48      227.29     21.05 o 
   2   5  20       43.63       47.43     18.67 o 
   3   5  20      314.24      317.20     25.26 o 
   4   5  20       93.94       95.56     20.95 o 
   5   5  20       10.89       14.03     19.99 o 
   6   5  20      215.29      153.80     32.27 o 
   7   5  20        8.01       12.27     25.95 o 
   0   6  20      637.88      694.15     32.29 o 
   1   6  20      409.81      464.33     29.73 o 
   2   6  20        4.12        1.93     17.27 o 
   3   6  20       65.34       88.99     19.73 o 
   4   6  20      168.47      122.49     26.48 o 
   5   6  20        5.01       -8.68     23.93 o 
   6   6  20       54.09       51.99     28.14 o 
   1   7  20      900.36      831.05     38.52 o 
   2   7  20      110.34       86.62     21.83 o 
   3   7  20      191.63      185.98     24.11 o 
   4   7  20        0.76        1.31     22.53 o 
   5   7  20       14.52       10.87     26.21 o 
   6   7  20       66.66       55.58     28.93 o 
   0   8  20        4.05       -2.45     16.92 o 
   1   8  20      340.85      396.05     29.73 o 
   2   8  20       21.50       22.18     19.46 o 
   3   8  20      566.18      443.75     34.91 o 
   4   8  20        0.00       -1.67     22.35 o 
   5   8  20        7.14       33.40     24.37 o 
   6   8  20       88.18       92.84     29.90 o 
   1   9  20      134.07       91.62     22.18 o 
   2   9  20       62.12       81.10     21.74 o 
   3   9  20      204.96      172.47     28.32 o 
   4   9  20       19.72       15.69     23.67 o 
   5   9  20      117.20      149.92     31.56 o 
   0  10  20      189.17      185.18     27.80 o 
   1  10  20        8.98       23.76     20.34 o 
   2  10  20      464.25      520.79     37.36 o 
   3  10  20       15.55       24.28     22.44 o 
   4  10  20        7.89        5.96     22.88 o 
   5  10  20        5.08       11.13     25.86 o 
   1  11  20        0.10       14.99     19.90 o 
   2  11  20        0.01       -9.91     21.83 o 
   3  11  20       17.77        8.07     21.22 o 
   4  11  20       24.28       11.57     27.53 o 
   0  12  20      167.85      206.05     31.65 o 
   1  12  20        0.73       11.05     23.32 o 
   2  12  20       25.76       34.37     23.93 o 
   3  12  20        1.49       13.85     25.34 o 
   4  12  20       14.57        8.94     26.83 o 
   1  13  20        5.48       26.83     24.20 o 
   2  13  20       18.53       -0.70     24.28 o 
   3  13  20       27.65       41.38     29.02 o 
   0  14  20       24.04       38.22     24.20 o 
   1  14  20       33.75       37.35     25.25 o 
   2  14  20       50.30       48.39     28.76 o 
   1   1  21       28.70       22.62     14.11 o 
   2   1  21      266.35      271.07     24.38 o 
   3   1  21      960.40      949.53     41.07 o 
   4   1  21      825.85      841.30     41.94 o 
   5   1  21      289.54      233.08     32.27 o 
   6   1  21      124.13       85.75     27.09 o 
   7   1  21        5.90        6.49     23.49 o 
   0   2  21     1437.92     1416.25     40.58 o 
   1   2  21        7.16       -2.72     13.33 o 
   2   2  21      302.41      287.83     24.38 o 
   3   2  21      555.61      512.74     31.49 o 
   4   2  21      373.72      370.36     32.01 o 
   5   2  21        8.79        2.81     21.65 o 
   6   2  21      201.56      199.30     29.20 o 
   7   2  21        6.40        6.75     23.85 o 
   1   3  21        3.56        7.98     15.69 o 
   2   3  21      103.12       98.37     20.52 o 
   3   3  21       12.01        8.68     17.53 o 
   4   3  21      574.32      560.79     33.42 o 
   5   3  21        0.72       -1.23     21.83 o 
   6   3  21       22.36       -0.09     22.71 o 
   7   3  21        0.06       16.31     26.83 o 
   0   4  21      494.51      511.94     27.46 o 
   1   4  21       41.31       42.43     15.43 o 
   2   4  21      245.79      226.07     23.06 o 
   3   4  21       75.55       73.65     22.09 o 
   4   4  21      181.37      203.51     25.25 o 
   5   4  21       50.76       70.84     25.07 o 
   6   4  21       12.26        6.22     21.92 o 
   7   4  21       47.62       42.61     26.74 o 
   1   5  21       52.95       41.12     17.53 o 
   2   5  21        8.09       13.85     16.57 o 
   3   5  21        1.24       12.01     17.71 o 
   4   5  21       46.37       38.14     20.95 o 
   5   5  21        8.85       -7.36     20.69 o 
   6   5  21       39.03       37.61     24.46 o 
   0   6  21      190.01      160.55     23.24 o 
   1   6  21       47.10       30.77     18.06 o 
   2   6  21       17.09       25.86     18.94 o 
   3   6  21        0.66        7.10     17.27 o 
   4   6  21        7.42       15.69     21.48 o 
   5   6  21       14.82        7.36     22.97 o 
   6   6  21       66.75       52.16     28.14 o 
   1   7  21      124.61      143.44     23.59 o 
   2   7  21      343.96      327.55     30.17 o 
   3   7  21      214.10      237.28     25.17 o 
   4   7  21        2.94       12.27     21.83 o 
   5   7  21       77.53       32.88     27.44 o 
   6   7  21      101.49       61.28     30.51 o 
   0   8  21       20.49        6.84     21.74 o 
   1   8  21        0.06        2.37     18.32 o 
   2   8  21       10.09       41.90     20.08 o 
   3   8  21        4.19       -9.38     21.92 o 
   4   8  21       26.44       36.82     24.20 o 
   5   8  21       49.70       94.16     27.09 o 
   6   8  21       19.26       18.50     28.23 o 
   1   9  21        0.16       14.82     16.66 o 
   2   9  21       73.56       79.87     23.50 o 
   3   9  21       90.78       97.93     26.39 o 
   4   9  21      122.63      116.43     28.76 o 
   5   9  21       36.86       42.96     26.39 o 
   0  10  21      981.73      924.54     46.86 o 
   1  10  21        5.09       16.48     22.53 o 
   2  10  21       40.74       28.84     23.85 o 
   3  10  21        7.29        5.61     19.46 o 
   4  10  21       32.11       21.74     24.02 o 
   5  10  21       66.31       84.16     30.77 o 
   1  11  21      112.02      129.23     26.04 o 
   2  11  21      102.86      132.21     26.04 o 
   3  11  21        1.84       14.46     23.06 o 
   4  11  21        4.04       -3.24     26.12 o 
   0  12  21        8.82       15.60     23.32 o 
   1  12  21       14.98       -4.30     22.53 o 
   2  12  21      115.49      129.41     31.83 o 
   3  12  21        0.79       -0.35     26.56 o 
   4  12  21        0.09      -11.40     27.70 o 
   1  13  21       18.32       -6.75     27.70 o 
   2  13  21        7.24       18.94     26.56 o 
   3  13  21       15.59        9.99     30.16 o 
   0  14  21        8.37        7.71     24.20 o 
   1  14  21        0.13      -19.20     24.37 o 
   0   0  22       24.75       17.53     14.11 o 
   1   0  22       60.02       59.18     17.89 o 
   2   0  22      667.06      681.55     32.38 o 
   3   0  22     1520.24     1467.55     47.51 o 
   4   0  22     1979.03     1897.40     59.12 o 
   5   0  22      649.37      569.93     40.09 o 
   6   0  22      158.53      132.39     28.76 o 
   7   0  22       60.49       39.28     24.90 o 
   1   1  22        6.18       13.85     16.13 o 
   2   1  22      753.72      709.52     34.22 o 
   3   1  22      803.32      813.41     39.66 o 
   4   1  22      236.01      212.64     27.18 o 
   5   1  22      310.47      271.67     31.04 o 
   6   1  22       20.25       23.41     22.88 o 
   7   1  22        0.02       -5.08     24.37 o 
   0   2  22        4.18        7.01     16.57 o 
   1   2  22       53.81       71.10     16.57 o 
   2   2  22     1235.14     1280.17     44.07 o 
   3   2  22       48.65       49.27     20.87 o 
   4   2  22       11.27       11.40     19.81 o 
   5   2  22       46.77       52.08     21.30 o 
   6   2  22        0.19        2.37     22.79 o 
   7   2  22        0.71       -0.96     22.88 o 
   1   3  22      805.77      845.59     34.84 o 
   2   3  22      529.36      569.57     30.53 o 
   3   3  22       39.39       65.58     19.55 o 
   4   3  22       12.67       20.43     20.95 o 
   5   3  22        0.01       13.68     21.92 o 
   6   3  22       45.08       27.88     24.64 o 
   7   3  22        0.15       14.64     22.18 o 
   0   4  22      530.19      527.04     29.56 o 
   1   4  22       78.72       74.79     16.83 o 
   2   4  22      289.19      344.38     28.50 o 
   3   4  22      266.49      305.60     26.40 o 
   4   4  22       26.04       28.84     17.88 o 
   5   4  22       54.73       51.90     20.87 o 
   6   4  22       38.30       10.87     24.55 o 
   1   5  22       50.57       68.30     16.57 o 
   2   5  22      327.98      320.89     25.34 o 
   3   5  22        8.44       22.62     19.81 o 
   4   5  22       66.30       34.72     19.46 o 
   5   5  22       44.34       51.64     24.99 o 
   6   5  22       15.60       18.41     23.67 o 
   0   6  22      453.23      441.71     30.00 o 
   1   6  22      393.44      405.98     29.29 o 
   2   6  22       46.20       46.11     18.59 o 
   3   6  22      345.09      302.64     29.64 o 
   4   6  22      320.61      345.95     31.83 o 
   5   6  22       40.87       47.25     23.41 o 
   6   6  22       35.86       44.80     28.23 o 
   1   7  22      110.12       96.62     21.31 o 
   2   7  22       85.86       96.27     22.18 o 
   3   7  22        0.52       -9.73     19.99 o 
   4   7  22       44.22       51.11     25.07 o 
   5   7  22       42.26       41.91     23.58 o 
   6   7  22       25.56       34.72     27.18 o 
   0   8  22       48.68       41.91     19.20 o 
   1   8  22        0.92        1.40     17.88 o 
   2   8  22      130.63      184.39     26.48 o 
   3   8  22       25.60       25.51     23.41 o 
   4   8  22      116.30       84.52     27.00 o 
   5   8  22       31.33       31.82     25.42 o 
   1   9  22       32.88       41.38     21.74 o 
   2   9  22        4.28       24.46     18.23 o 
   3   9  22        0.00        1.05     23.76 o 
   4   9  22       57.86       54.09     26.91 o 
   5   9  22      126.83      128.53     31.65 o 
   0  10  22        5.75       42.17     23.93 o 
   1  10  22        0.35       10.70     20.86 o 
   2  10  22       17.83       29.11     20.51 o 
   3  10  22        0.00       -3.94     23.14 o 
   4  10  22        1.88        3.68     22.88 o 
   5  10  22        3.66       -6.75     27.26 o 
   1  11  22       41.12       28.23     21.92 o 
   2  11  22        5.82       -5.08     23.14 o 
   3  11  22       19.15       44.45     25.07 o 
   4  11  22       35.79       53.04     29.46 o 
   0  12  22       13.64       15.17     23.23 o 
   1  12  22        4.44        9.12     24.98 o 
   2  12  22        0.37       -6.84     22.71 o 
   3  12  22       21.73       25.86     26.21 o 
   1  13  22       12.12       20.34     24.46 o 
   2  13  22       18.77       -4.47     28.05 o 
   1   1  23     1031.10      971.26     37.74 o 
   2   1  23     1191.57     1138.37     41.88 o 
   3   1  23      305.25      250.02     29.20 o 
   4   1  23       54.85       25.86     20.51 o 
   5   1  23        9.10      -16.31     21.04 o 
   6   1  23        7.01       -4.12     20.25 o 
   7   1  23        8.37       -4.82     27.61 o 
   0   2  23      778.04      762.99     33.87 o 
   1   2  23      633.43      701.78     33.95 o 
   2   2  23       12.32       -7.36     21.04 o 
   3   2  23        0.91       -2.72     18.85 o 
   4   2  23       35.82       40.85     19.64 o 
   5   2  23       18.93       23.67     23.14 o 
   6   2  23       59.88       77.94     27.00 o 
   1   3  23     1358.94     1325.65     43.38 o 
   2   3  23      156.47      125.12     23.06 o 
   3   3  23        1.45       14.20     16.92 o 
   4   3  23        4.37       35.77     19.72 o 
   5   3  23      121.07      121.17     25.95 o 
   6   3  23       10.62        4.65     23.14 o 
   0   4  23      219.62      232.20     24.11 o 
   1   4  23      110.98      115.56     20.87 o 
   2   4  23        1.83        5.17     18.15 o 
   3   4  23      115.67      129.15     22.80 o 
   4   4  23       69.52       49.80     21.83 o 
   5   4  23        0.51        0.26     20.51 o 
   6   4  23        1.18       -2.98     22.79 o 
   1   5  23       15.14       19.29     18.15 o 
   2   5  23      168.14      199.13     24.02 o 
   3   5  23        7.52      -16.83     19.90 o 
   4   5  23       11.03       15.43     19.64 o 
   5   5  23       31.18       49.01     22.09 o 
   6   5  23        0.01        7.54     25.51 o 
   0   6  23      372.12      401.32     30.34 o 
   1   6  23        3.09       -2.54     16.48 o 
   2   6  23        0.24        2.89     17.80 o 
   3   6  23      643.29      627.48     37.28 o 
   4   6  23       98.07       53.48     24.37 o 
   5   6  23       21.17       15.25     25.16 o 
   6   6  23        2.45       22.18     25.42 o 
   1   7  23      650.06      564.43     34.56 o 
   2   7  23      204.42      177.21     27.01 o 
   3   7  23      145.07      167.20     27.88 o 
   4   7  23      132.83      149.31     27.88 o 
   5   7  23       78.47       37.09     23.23 o 
   6   7  23       19.27       20.25     26.04 o 
   0   8  23       69.18       49.89     19.11 o 
   1   8  23      387.76      408.68     32.80 o 
   2   8  23       74.55       93.28     21.83 o 
   3   8  23       97.98       80.57     24.99 o 
   4   8  23        9.99       18.76     24.90 o 
   5   8  23       58.46       92.84     29.54 o 
   1   9  23       68.24       44.27     22.44 o 
   2   9  23       18.55       16.22     22.71 o 
   3   9  23      130.06      147.21     26.92 o 
   4   9  23       13.88        3.33     24.02 o 
   5   9  23      136.55      156.24     28.67 o 
   0  10  23        5.09       19.99     19.20 o 
   1  10  23      160.04      167.03     28.85 o 
   2  10  23       80.01       70.14     26.04 o 
   3  10  23       10.02       -9.99     21.83 o 
   4  10  23       15.27       18.15     26.83 o 
   1  11  23        2.88       -9.20     20.60 o 
   2  11  23       86.88      106.35     27.53 o 
   3  11  23        0.29        3.68     23.41 o 
   4  11  23      128.00      153.17     32.00 o 
   0  12  23      136.80      118.63     31.04 o 
   1  12  23       32.56       64.44     25.69 o 
   2  12  23        3.16        2.54     27.70 o 
   3  12  23       60.46       70.49     29.72 o 
   1  13  23       18.72       21.74     26.65 o 
   2  13  23       59.74      108.36     29.11 o 
   0   0  24        2.29       12.97     17.45 o 
   1   0  24      484.24      498.40     32.54 o 
   2   0  24     2771.75     2819.52     64.38 o 
   3   0  24     1844.19     1836.15     55.43 o 
   4   0  24       13.73        0.44     22.62 o 
   5   0  24        4.88       -6.75     20.86 o 
   6   0  24       78.80       75.75     25.60 o 
   1   1  24     1263.57     1242.25     43.81 o 
   2   1  24       28.21       50.67     26.21 o 
   3   1  24        0.36       16.39     20.08 o 
   4   1  24       11.03       15.96     20.16 o 
   5   1  24        2.66       22.88     20.78 o 
   6   1  24       10.69      -15.52     26.39 o 
   0   2  24     1378.79     1303.72     43.99 o 
   1   2  24     1004.14      978.45     40.11 o 
   2   2  24        3.46       -0.70     18.59 o 
   3   2  24        3.34        1.23     18.85 o 
   4   2  24       20.67       14.82     20.51 o 
   5   2  24        1.00      -11.13     20.95 o 
   6   2  24        1.20        5.44     24.37 o 
   1   3  24       92.53      111.70     22.36 o 
   2   3  24      191.08      182.73     24.55 o 
   3   3  24       86.41      105.65     21.22 o 
   4   3  24      122.02      113.37     26.22 o 
   5   3  24        0.40       22.35     21.74 o 
   6   3  24       35.74       26.13     26.13 o 
   0   4  24      629.79      736.75     36.14 o 
   1   4  24        2.40        0.35     18.59 o 
   2   4  24      938.54      877.21     41.07 o 
   3   4  24      154.71      139.15     26.39 o 
   4   4  24      107.51      158.17     27.27 o 
   5   4  24        5.30       31.47     19.81 o 
   6   4  24       22.76       27.18     22.71 o 
   1   5  24      130.34       95.22     21.13 o 
   2   5  24       62.88       60.32     21.83 o 
   3   5  24       42.97       49.36     19.37 o 
   4   5  24        7.17      -11.05     21.39 o 
   5   5  24       11.36        8.85     21.83 o 
   6   5  24       29.71       29.54     26.30 o 
   0   6  24     1413.74     1415.15     49.61 o 
   1   6  24      127.01      116.79     23.32 o 
   2   6  24        0.31      -10.34     20.78 o 
   3   6  24        3.25       16.31     21.30 o 
   4   6  24        7.83        1.31     20.51 o 
   5   6  24        5.38       10.87     25.34 o 
   6   6  24        4.16       -3.24     24.90 o 
   1   7  24        9.96       20.34     19.11 o 
   2   7  24      236.02      209.48     28.76 o 
   3   7  24        2.04        1.14     23.41 o 
   4   7  24       85.87       95.21     28.93 o 
   5   7  24       78.14       79.43     27.44 o 
   0   8  24       90.35       81.10     22.53 o 
   1   8  24        7.22       -5.79     22.09 o 
   2   8  24      121.81       73.74     23.15 o 
   3   8  24      105.64       95.04     24.37 o 
   4   8  24      107.34       97.93     26.04 o 
   5   8  24       13.08        6.66     24.63 o 
   1   9  24      190.67      151.95     25.60 o 
   2   9  24       59.36       49.88     24.72 o 
   3   9  24       16.27       39.36     21.48 o 
   4   9  24       10.47       -4.12     26.30 o 
   5   9  24        3.55       -5.00     28.23 o 
   0  10  24      189.75      205.96     28.23 o 
   1  10  24        0.75       25.07     22.79 o 
   2  10  24      111.05      125.20     27.53 o 
   3  10  24        0.28      -12.54     20.95 o 
   4  10  24       41.70       45.15     30.07 o 
   1  11  24        4.40      -11.22     24.02 o 
   2  11  24       72.85       58.21     25.16 o 
   3  11  24        4.03        4.21     24.28 o 
   0  12  24       26.95       32.88     27.26 o 
   1  12  24        1.49       -1.93     24.98 o 
   2  12  24      153.14      174.83     35.42 o 
   1  13  24        5.01       14.64     27.70 o 
   1   1  25       75.88      102.75     25.07 o 
   2   1  25      767.78      761.15     38.69 o 
   3   1  25      106.26       98.11     22.09 o 
   4   1  25        0.42      -13.41     19.99 o 
   5   1  25        0.30        3.24     22.18 o 
   6   1  25        1.13      -11.83     21.57 o 
   0   2  25      485.45      437.52     30.79 o 
   1   2  25      881.92      896.93     39.84 o 
   2   2  25      157.64      142.83     21.57 o 
   3   2  25       37.63       23.93     20.43 o 
   4   2  25        1.63      -14.29     21.04 o 
   5   2  25       31.94       47.34     24.11 o 
   6   2  25        0.59        8.24     22.62 o 
   1   3  25      224.46      225.62     24.29 o 
   2   3  25      237.93      227.02     25.69 o 
   3   3  25        0.41       -3.86     19.81 o 
   4   3  25      170.50      155.81     28.76 o 
   5   3  25       14.35       14.90     21.39 o 
   6   3  25       17.86       18.59     25.07 o 
   0   4  25     1207.25     1129.07     43.80 o 
   1   4  25        0.09        8.85     19.11 o 
   2   4  25      382.67      356.51     29.99 o 
   3   4  25      487.35      487.31     34.65 o 
   4   4  25       30.47       67.33     23.50 o 
   5   4  25        7.36       21.39     23.14 o 
   6   4  25        1.07      -14.64     24.46 o 
   1   5  25      209.68      177.04     25.08 o 
   2   5  25      232.15      219.92     26.74 o 
   3   5  25        0.99        5.17     19.46 o 
   4   5  25        5.88       19.72     21.57 o 
   5   5  25      104.25      101.44     28.23 o 
   6   5  25       10.17       12.62     25.51 o 
   0   6  25      181.95      164.58     25.16 o 
   1   6  25       54.19       34.89     20.34 o 
   2   6  25      359.77      305.28     29.90 o 
   3   6  25      162.70      129.68     26.04 o 
   4   6  25       62.50       43.92     26.56 o 
   5   6  25       36.66       30.68     24.99 o 
   1   7  25        0.14       -9.47     21.83 o 
   2   7  25      257.13      236.06     30.43 o 
   3   7  25       11.38       32.79     20.43 o 
   4   7  25       12.44       -6.14     23.76 o 
   5   7  25        5.88       23.14     25.69 o 
   0   8  25        0.96        0.18     22.09 o 
   1   8  25       29.89       18.94     19.81 o 
   2   8  25       34.17       33.84     23.58 o 
   3   8  25        1.43        7.10     24.90 o 
   4   8  25       62.23       58.30     24.37 o 
   5   8  25       72.14       91.09     28.05 o 
   1   9  25       39.51       36.38     23.23 o 
   2   9  25       76.73       92.93     27.97 o 
   3   9  25       38.02       16.66     25.07 o 
   4   9  25        0.99        1.49     24.11 o 
   0  10  25        0.01        4.12     21.13 o 
   1  10  25       44.77       38.84     23.67 o 
   2  10  25        0.10        6.93     20.43 o 
   3  10  25        9.28       12.71     23.41 o 
   4  10  25        3.99        2.28     23.93 o 
   1  11  25        4.32       15.52     24.28 o 
   2  11  25       23.49       55.93     26.04 o 
   3  11  25       63.44      106.96     28.93 o 
   0  12  25      115.67      137.82     35.68 o 
   1  12  25        6.99       20.16     24.63 o 
   2  12  25        9.44       39.36     22.88 o 
   0   0  26    10001.40     9686.13    119.41 o 
   1   0  26       17.67       13.85     24.11 o 
   2   0  26      113.45      120.29     24.72 o 
   3   0  26        0.62        0.44     19.29 o 
   4   0  26       21.58       34.37     21.92 o 
   5   0  26      193.95      252.61     32.44 o 
   6   0  26       49.34       53.57     26.91 o 
   1   1  26       99.27      128.62     26.48 o 
   2   1  26      371.87      366.50     29.91 o 
   3   1  26       49.77       58.48     20.69 o 
   4   1  26      137.30      185.88     27.27 o 
   5   1  26       25.00       50.06     23.85 o 
   6   1  26        6.54       13.15     24.72 o 
   0   2  26      272.37      267.64     30.52 o 
   1   2  26       87.09      117.92     24.90 o 
   2   2  26       62.29       98.02     20.60 o 
   3   2  26       90.29      126.43     23.15 o 
   4   2  26      103.17       90.13     24.90 o 
   5   2  26       19.89       13.15     23.14 o 
   6   2  26        1.97        4.47     24.28 o 
   1   3  26      529.43      561.65     33.77 o 
   2   3  26       45.95       22.09     22.01 o 
   3   3  26       13.22       13.33     21.57 o 
   4   3  26        0.33       -9.47     22.97 o 
   5   3  26       19.99       13.06     22.18 o 
   6   3  26       22.77       21.39     26.39 o 
   0   4  26      482.06      481.10     34.38 o 
   1   4  26      447.11      436.17     31.75 o 
   2   4  26      204.58      216.76     26.13 o 
   3   4  26       84.62       94.34     23.67 o 
   4   4  26       38.57       28.49     23.93 o 
   5   4  26        0.00       10.08     23.23 o 
   6   4  26       20.00       18.67     22.00 o 
   1   5  26        0.53        6.93     20.25 o 
   2   5  26      147.82      122.49     25.87 o 
   3   5  26        0.10       22.79     20.69 o 
   4   5  26       52.44       51.64     23.41 o 
   5   5  26       29.62       31.47     24.02 o 
   0   6  26       76.10       77.59     22.88 o 
   1   6  26        6.39       -1.23     18.85 o 
   2   6  26      266.38      256.31     29.81 o 
   3   6  26      113.16       92.76     24.46 o 
   4   6  26      113.98       91.01     26.74 o 
   5   6  26       17.60        4.82     24.37 o 
   1   7  26        9.72       12.27     20.60 o 
   2   7  26        8.52        9.64     20.86 o 
   3   7  26       34.29       29.98     23.23 o 
   4   7  26       59.56       47.78     26.30 o 
   5   7  26        1.32       11.66     23.32 o 
   0   8  26       96.21       58.57     24.72 o 
   1   8  26       46.29       66.72     22.62 o 
   2   8  26        5.68        2.72     20.51 o 
   3   8  26       12.48       20.43     24.20 o 
   4   8  26        0.79        8.33     26.30 o 
   1   9  26      103.73       95.04     25.16 o 
   2   9  26        6.23        0.35     20.16 o 
   3   9  26      151.42      165.71     32.18 o 
   4   9  26        2.56       -1.67     21.74 o 
   0  10  26       14.95        6.58     22.71 o 
   1  10  26       19.67        7.19     21.92 o 
   2  10  26        7.95       16.31     24.20 o 
   3  10  26       67.13       52.43     24.81 o 
   1  11  26       47.77       27.27     24.55 o 
   2  11  26       32.29       73.29     28.05 o 
   3  11  26        7.61       -9.73     28.49 o 
   0  12  26      104.07      142.91     29.63 o 
   1  12  26       36.69       49.01     30.60 o 
   1   1  27     1107.90     1111.61     45.99 o 
   2   1  27        0.01       -0.96     20.16 o 
   3   1  27       39.33       32.53     22.71 o 
   4   1  27       64.86       55.32     26.30 o 
   5   1  27       16.34       11.40     23.06 o 
   6   1  27        3.37       12.45     25.95 o 
   0   2  27     1304.81     1289.27     48.28 o 
   1   2  27      549.93      519.46     33.51 o 
   2   2  27      476.51      478.89     33.68 o 
   3   2  27       56.27       65.05     25.60 o 
   4   2  27        1.34        2.10     20.78 o 
   5   2  27       36.94        6.84     24.63 o 
   6   2  27        5.23        5.70     22.62 o 
   1   3  27      500.71      463.03     33.33 o 
   2   3  27      886.07      873.15     42.21 o 
   3   3  27        0.60        2.45     22.44 o 
   4   3  27       81.78       60.41     24.02 o 
   5   3  27        1.00       -8.50     22.88 o 
   6   3  27        4.73       -1.05     27.79 o 
   0   4  27     1970.06     1875.43     59.38 o 
   1   4  27        9.46        7.19     21.48 o 
   2   4  27      404.20      382.29     32.80 o 
   3   4  27       12.12        5.61     21.39 o 
   4   4  27      106.43      102.58     26.48 o 
   5   4  27        1.23       10.87     24.72 o 
   1   5  27       74.45       80.40     22.97 o 
   2   5  27      383.81      405.96     34.29 o 
   3   5  27        3.23        0.00     21.22 o 
   4   5  27       94.57       93.90     24.81 o 
   5   5  27        2.78       -5.96     23.14 o 
   0   6  27      361.66      356.84     30.69 o 
   1   6  27      150.68      141.60     25.43 o 
   2   6  27        6.10        9.20     20.51 o 
   3   6  27        1.76        4.12     22.00 o 
   4   6  27      123.34      153.69     30.69 o 
   5   6  27        2.46       -6.66     23.14 o 
   1   7  27      231.15      181.07     27.97 o 
   2   7  27       56.25       93.46     26.04 o 
   3   7  27        3.45       -1.49     21.65 o 
   4   7  27        0.02       -3.94     23.41 o 
   5   7  27        3.22        9.99     25.16 o 
   0   8  27      430.55      435.44     37.36 o 
   1   8  27      165.54      151.42     29.20 o 
   2   8  27        1.92        0.35     22.53 o 
   3   8  27       77.84      121.51     29.55 o 
   4   8  27       61.14       84.78     29.63 o 
   1   9  27        0.18       13.24     23.23 o 
   2   9  27       15.78       -4.12     20.43 o 
   3   9  27       33.48       33.93     24.46 o 
   4   9  27        2.11       13.24     23.49 o 
   0  10  27        0.01       -2.81     24.02 o 
   1  10  27        4.42       14.03     25.34 o 
   2  10  27       21.76       44.36     22.27 o 
   3  10  27        0.20      -15.34     26.12 o 
   1  11  27        3.44       14.82     25.51 o 
   2  11  27       40.74       74.26     31.12 o 
   0   0  28     1506.73     1353.52     53.12 o 
   1   0  28      684.49      722.79     38.25 o 
   2   0  28      738.43      771.16     41.67 o 
   3   0  28      257.23      312.96     32.88 o 
   4   0  28        1.03      -11.48     24.20 o 
   5   0  28      127.28      117.92     31.74 o 
   1   1  28      184.11      202.81     27.27 o 
   2   1  28       60.67       48.13     21.65 o 
   3   1  28        0.68       -0.70     22.27 o 
   4   1  28      142.72      147.30     26.83 o 
   5   1  28       17.54       47.69     26.91 o 
   0   2  28      173.14      132.31     25.52 o 
   1   2  28       27.86       45.24     22.18 o 
   2   2  28       76.52      110.03     26.21 o 
   3   2  28      191.41      158.18     28.58 o 
   4   2  28        0.02       -1.23     22.71 o 
   5   2  28        0.45        0.44     23.32 o 
   1   3  28       41.02       73.55     22.53 o 
   2   3  28        0.03       -2.45     23.32 o 
   3   3  28      119.36      121.26     26.74 o 
   4   3  28       38.04       14.73     26.21 o 
   5   3  28       89.82      101.70     26.13 o 
   0   4  28        1.64       -5.08     21.30 o 
   1   4  28       34.39       40.50     19.81 o 
   2   4  28       67.58       51.20     22.97 o 
   3   4  28       46.37       42.34     22.71 o 
   4   4  28        1.25        2.63     24.55 o 
   5   4  28      122.25       90.57     31.65 o 
   1   5  28        0.32      -10.43     21.13 o 
   2   5  28       12.83       21.04     22.62 o 
   3   5  28       17.45       30.16     21.65 o 
   4   5  28        6.64       10.34     23.93 o 
   5   5  28       21.87       54.79     26.74 o 
   0   6  28      793.91      780.30     44.83 o 
   1   6  28       20.03       53.30     22.53 o 
   2   6  28       35.87       32.26     22.53 o 
   3   6  28       17.04       20.34     21.48 o 
   4   6  28        3.95        6.31     25.34 o 
   5   6  28       51.32       31.47     26.04 o 
   1   7  28        8.21       17.53     19.90 o 
   2   7  28       22.91        7.71     19.46 o 
   3   7  28       44.27       32.00     24.72 o 
   4   7  28        2.86        8.15     22.35 o 
   0   8  28        7.17       -6.14     24.11 o 
   1   8  28       52.66       35.33     22.27 o 
   2   8  28        2.99       -6.84     21.57 o 
   3   8  28       17.87       10.43     23.23 o 
   4   8  28        0.53      -12.89     24.81 o 
   1   9  28        4.22       -9.03     21.04 o 
   2   9  28        3.21       15.96     25.60 o 
   3   9  28        0.65       17.36     23.85 o 
   0  10  28      210.97      229.99     33.23 o 
   1  10  28       11.53        9.91     22.71 o 
   2  10  28       37.37       35.77     27.44 o 
   1  11  28       53.49       65.58     24.99 o 
   1   1  29       43.64       59.79     22.97 o 
   2   1  29      162.86      166.68     29.11 o 
   3   1  29       29.53       13.94     24.55 o 
   4   1  29        3.55        2.19     24.63 o 
   5   1  29       53.89       48.22     25.86 o 
   0   2  29        5.56        4.03     20.60 o 
   1   2  29       90.96      106.79     23.23 o 
   2   2  29       72.24       58.48     25.16 o 
   3   2  29      218.76      217.63     31.74 o 
   4   2  29       55.66       68.47     24.55 o 
   5   2  29       28.38       14.64     28.58 o 
   1   3  29       85.15       67.16     23.58 o 
   2   3  29        0.00       -5.61     20.25 o 
   3   3  29      347.36      290.27     34.55 o 
   4   3  29      107.05       99.42     27.97 o 
   5   3  29        1.90       10.61     24.55 o 
   0   4  29        4.38        5.00     19.11 o 
   1   4  29      283.22      265.96     28.06 o 
   2   4  29       34.72       34.19     22.97 o 
   3   4  29       83.36       46.12     26.21 o 
   4   4  29        2.15       15.43     25.51 o 
   5   4  29        1.68       23.14     26.65 o 
   1   5  29      160.11      128.54     25.69 o 
   2   5  29        1.93        3.86     22.27 o 
   3   5  29       99.29       63.56     26.39 o 
   4   5  29       46.19       55.76     29.28 o 
   5   5  29       68.69       87.93     29.81 o 
   0   6  29       92.89       42.17     25.69 o 
   1   6  29        5.81       14.29     21.57 o 
   2   6  29        0.91      -11.66     22.27 o 
   3   6  29       47.07       34.02     25.95 o 
   4   6  29        6.50       -6.84     25.34 o 
   1   7  29       20.69       35.86     22.00 o 
   2   7  29       11.21      -14.03     21.30 o 
   3   7  29       29.70       65.93     26.30 o 
   4   7  29        3.11       13.68     23.41 o 
   0   8  29       27.75       26.83     22.88 o 
   1   8  29       14.16       20.78     22.35 o 
   2   8  29       24.71       10.08     24.46 o 
   3   8  29       74.97       97.84     28.76 o 
   1   9  29       93.43       82.41     27.97 o 
   2   9  29        3.40       -5.52     24.81 o 
   3   9  29        0.60      -13.85     22.62 o 
   0  10  29        3.33       -7.54     22.00 o 
   1  10  29       24.05        8.24     24.55 o 
   2  10  29        9.72       20.69     29.37 o 
   0   0  30      198.57      219.38     27.18 o 
   1   0  30      138.87      127.48     23.67 o 
   2   0  30      912.26      977.37     46.85 o 
   3   0  30       41.94       35.51     25.42 o 
   4   0  30      141.15      187.36     31.21 o 
   5   0  30       36.93       30.77     30.33 o 
   1   1  30      119.44      164.04     27.09 o 
   2   1  30      180.65      156.33     29.99 o 
   3   1  30       89.93       97.23     29.20 o 
   4   1  30       10.70       16.48     25.95 o 
   5   1  30        7.69       30.68     22.97 o 
   0   2  30       17.26       29.81     19.73 o 
   1   2  30      119.50      130.46     24.64 o 
   2   2  30        4.98       11.57     22.71 o 
   3   2  30       84.89       71.72     27.97 o 
   4   2  30      249.73      287.69     35.95 o 
   5   2  30        8.27        5.61     29.63 o 
   1   3  30       10.36       19.81     19.11 o 
   2   3  30       43.43       36.30     21.92 o 
   3   3  30       52.60       61.98     27.79 o 
   4   3  30        1.18       -1.93     25.25 o 
   5   3  30        1.79       22.44     28.84 o 
   0   4  30      137.05      129.41     24.72 o 
   1   4  30        0.25        7.28     19.11 o 
   2   4  30        0.55       -3.42     21.39 o 
   3   4  30       20.56        0.44     22.27 o 
   4   4  30        0.12        5.96     24.98 o 
   1   5  30        0.39       -2.37     20.78 o 
   2   5  30      390.87      403.23     33.50 o 
   3   5  30       95.98       91.79     27.44 o 
   4   5  30        0.07       -7.01     24.46 o 
   0   6  30       90.06      126.69     27.18 o 
   1   6  30       22.30        4.56     22.18 o 
   2   6  30        1.72        9.29     21.13 o 
   3   6  30        1.30        8.50     24.28 o 
   4   6  30      198.65      181.24     36.30 o 
   1   7  30       24.52       21.13     21.83 o 
   2   7  30       88.39      146.06     28.93 o 
   3   7  30       20.61       14.47     24.20 o 
   0   8  30        1.50       19.90     22.18 o 
   1   8  30        6.57        8.85     23.93 o 
   2   8  30       18.46        7.89     24.99 o 
   3   8  30        2.76       15.25     26.21 o 
   1   9  30      142.50      172.02     31.30 o 
   2   9  30       46.62       19.20     27.53 o 
   0  10  30       72.03       60.49     26.74 o 
   1  10  30       16.38       10.43     28.05 o 
   1   1  31      156.43      142.04     24.99 o 
   2   1  31       48.95       42.43     22.97 o 
   3   1  31        4.29       16.74     25.34 o 
   4   1  31      179.71      161.33     33.41 o 
   5   1  31       52.71       38.84     32.44 o 
   0   2  31      238.15      210.27     27.80 o 
   1   2  31       28.51       58.83     22.36 o 
   2   2  31      245.22      227.72     28.06 o 
   3   2  31       22.61        3.86     25.07 o 
   4   2  31       76.73       93.46     31.04 o 
   1   3  31       10.76       33.14     19.81 o 
   2   3  31       17.32       14.90     22.53 o 
   3   3  31       54.34       31.39     22.79 o 
   4   3  31       99.48       81.89     29.98 o 
   0   4  31      178.93      145.37     25.87 o 
   1   4  31        0.66       10.34     18.76 o 
   2   4  31       34.52       14.82     24.37 o 
   3   4  31        5.57       12.71     24.63 o 
   4   4  31       81.51      137.47     31.04 o 
   1   5  31       69.52       68.65     24.64 o 
   2   5  31        7.62       18.15     22.79 o 
   3   5  31        8.92       21.04     25.95 o 
   4   5  31       13.84       14.73     27.61 o 
   0   6  31        4.00       11.75     23.23 o 
   1   6  31       16.87       33.93     22.27 o 
   2   6  31      158.85      152.03     30.07 o 
   3   6  31       10.77       14.73     26.74 o 
   1   7  31        6.26        5.87     22.27 o 
   2   7  31       57.68       13.76     26.83 o 
   3   7  31        2.10       -0.35     22.00 o 
   0   8  31      101.58       67.86     28.58 o 
   1   8  31      104.76      140.80     29.02 o 
   2   8  31        0.73        8.07     24.46 o 
   1   9  31       42.67       22.00     26.91 o 
   0   0  32      185.46      204.21     31.57 o 
   1   0  32       21.57       15.43     22.88 o 
   2   0  32       13.18       34.10     23.14 o 
   3   0  32      295.33      199.05     34.55 o 
   4   0  32       16.99       13.41     28.32 o 
   1   1  32        1.69        2.10     20.43 o 
   2   1  32        0.20       21.13     22.09 o 
   3   1  32       16.65        4.21     24.99 o 
   4   1  32      110.59       90.57     33.84 o 
   0   2  32       61.98       66.19     23.41 o 
   1   2  32       46.92       60.84     24.81 o 
   2   2  32       65.66       78.55     24.64 o 
   3   2  32       76.23       74.52     27.00 o 
   4   2  32        0.66      -14.55     27.79 o 
   1   3  32        1.38       -0.61     21.74 o 
   2   3  32        3.02        4.82     22.62 o 
   3   3  32      119.23      113.98     29.37 o 
   4   3  32       28.88       19.11     30.07 o 
   0   4  32       60.11       79.34     25.34 o 
   1   4  32       34.35       47.25     24.37 o 
   2   4  32       34.23       14.29     25.77 o 
   3   4  32       20.26       38.57     25.86 o 
   4   4  32       26.09        6.66     26.04 o 
   1   5  32       60.26       71.36     27.27 o 
   2   5  32        0.81       21.83     22.18 o 
   3   5  32       97.43      111.52     27.70 o 
   0   6  32        3.41       -4.65     21.30 o 
   1   6  32       37.99        8.07     24.11 o 
   2   6  32       47.63       61.37     28.49 o 
   3   6  32       41.48       51.29     23.41 o 
   1   7  32       38.00       25.42     26.30 o 
   2   7  32        1.10       -2.81     23.14 o 
   0   8  32        2.60        2.19     22.97 o 
   1   8  32       13.34        1.40     24.81 o 
   2   8  32        2.69       -7.36     26.30 o 
   1   1  33        6.09       24.28     20.95 o 
   2   1  33       43.00       36.03     23.76 o 
   3   1  33        4.15       -5.96     26.74 o 
   4   1  33       39.29       13.33     30.33 o 
   0   2  33      259.76      217.11     29.90 o 
   1   2  33       12.45       -6.84     23.93 o 
   2   2  33      317.18      374.70     37.97 o 
   3   2  33       19.42       15.17     24.72 o 
   4   2  33      359.94      304.03     40.95 o 
   1   3  33       90.37       55.85     24.37 o 
   2   3  33        6.11       31.21     24.81 o 
   3   3  33        3.99       14.99     22.97 o 
   0   4  33        1.55       14.46     22.27 o 
   1   4  33        0.57       -2.63     22.00 o 
   2   4  33      128.99      153.08     31.39 o 
   3   4  33        1.13       -6.22     25.16 o 
   1   5  33        8.90       31.30     24.63 o 
   2   5  33        0.12       -2.45     23.06 o 
   3   5  33       14.42       -1.40     25.86 o 
   0   6  33       18.76       34.80     25.34 o 
   1   6  33        5.02        8.94     22.44 o 
   2   6  33       22.80       37.35     26.12 o 
   1   7  33        2.07       15.52     22.97 o 
   2   7  33       62.38       49.01     28.23 o 
   0   8  33      192.93      205.87     33.84 o 
   1   8  33       21.66       63.73     26.04 o 
   0   0  34       20.45       30.95     19.81 o 
   1   0  34        0.06       -9.12     22.00 o 
   2   0  34       64.13       81.01     26.21 o 
   3   0  34       18.98       16.13     27.70 o 
   1   1  34       21.81       12.27     24.99 o 
   2   1  34       27.47       37.35     24.90 o 
   3   1  34       49.97       93.46     25.95 o 
   0   2  34        1.98       -7.10     22.35 o 
   1   2  34       30.67       45.59     22.97 o 
   2   2  34      142.11      168.51     30.42 o 
   3   2  34       39.10       50.41     27.44 o 
   1   3  34       10.32        3.07     25.07 o 
   2   3  34        0.12       20.51     25.69 o 
   3   3  34       60.28       76.89     28.76 o 
   0   4  34      140.41      132.13     26.92 o 
   1   4  34       21.56        9.21     23.93 o 
   2   4  34        6.13       24.81     26.74 o 
   3   4  34        6.33       -6.05     25.77 o 
   1   5  34        8.42       -7.71     22.18 o 
   2   5  34       18.27       22.09     28.75 o 
   0   6  34        0.72       -3.24     24.28 o 
   1   6  34       11.99       19.99     25.34 o 
   2   6  34        0.44       12.71     27.00 o 
   1   7  34        0.32       -1.84     27.79 o 
   1   1  35      153.58      168.08     31.39 o 
   2   1  35       20.91       14.73     24.20 o 
   3   1  35       33.75       61.54     28.14 o 
   0   2  35      139.42      110.56     27.27 o 
   1   2  35       19.13       22.88     23.49 o 
   2   2  35       51.54       55.32     28.05 o 
   3   2  35       66.37       25.51     27.18 o 
   1   3  35        1.86      -16.74     24.37 o 
   2   3  35        4.88       29.37     26.65 o 
   0   4  35       38.80       44.71     26.21 o 
   1   4  35      102.32      105.38     29.11 o 
   2   4  35       55.59       71.45     28.58 o 
   1   5  35       34.34       44.36     27.79 o 
   0   6  35        0.93      -14.29     24.98 o 
   1   6  35       37.75       55.93     27.53 o 
   0   0  36       12.63       47.69     24.11 o 
   1   0  36       43.55       30.33     23.41 o 
   2   0  36       42.02        8.07     25.60 o 
   1   1  36        2.47       30.51     26.04 o 
   2   1  36        3.43       -3.07     24.81 o 
   0   2  36       40.11       59.70     27.79 o 
   1   2  36       26.46       21.48     25.07 o 
   2   2  36        0.00        6.14     27.70 o 
   1   3  36        4.55        4.65     26.65 o 
   2   3  36        7.58       18.50     24.46 o 
   0   4  36       76.12      126.86     31.47 o 
   1   4  36       15.70       24.72     25.42 o 
   1   1  37       38.18       15.34     26.91 o 
   0   2  37       12.63       15.96     28.75 o 
   1   2  37        0.02       16.04     26.21 o 
                                                 
